# Supplementary material for: CHD8 suppression impacts on histone H3 lysine 36 trimethylation and alters RNA alternative splicing
Source: Nucleic Acids Res. 2022 Dec 20;50(22):12809–28. doi: 10.1093/nar/gkac1134 (PMC9825192; doi:10.1093/nar/gkac1134)
Supplement: gkac1134_Supplemental_Files [file gkac1134_supplemental_files.zip]

Archive with 3 entries (3 files):
- Legends to Supplementary_Table_1_2022_11_03.docx
- Supplementary_Kerschbamer_Oct 2022.pdf
- Supplementary_Table_1_2022_12_08_FINAL_.xlsx
