# Supplementary material for: CHD8 suppression impacts on histone H3 lysine 36 trimethylation and alters RNA alternative splicing
Source: Nucleic Acids Res. 2022 Dec 20;50(22):12809–28. doi: 10.1093/nar/gkac1134 (PMC9825192; doi:10.1093/nar/gkac1134)
Supplement: gkac1134_Supplemental_Files [file gkac1134_supplemental_files.zip › Supplementary_Table_1_2022_12_08_FINAL_.xlsx]

## Sheet: Fig.1G_gene_lists
Gene lists	Description	Reference	Reference
essentialgenes_science_2015.txt	Essential genes	﻿Wang et al., 2015	https://www.ncbi.nlm.nih.gov/pubmed/26472758
LoF_constraint_2020_oe_ub_0.15.txt	Genes intolerant to loss of function mutations with upper bound of obs_lof/exp_lof < 0.15	Karczewski et al, 2020	http://gnomad.broadinstitute.org/		https://pubmed.ncbi.nlm.nih.gov/32461654/
LoF_constraint_2020_oe_ub_0.25.txt	Genes intolerant to loss of function mutations with upper bound of obs_lof/exp_lof < 0.25	Karczewski et al, 2020	http://gnomad.broadinstitute.org/		https://pubmed.ncbi.nlm.nih.gov/32461654/
LoF_constraint_2020_oe_ub_0.35.txt	Genes intolerant to loss of function mutations with upper bound of obs_lof/exp_lof < 0.35	Karczewski et al, 2020	http://gnomad.broadinstitute.org/		https://pubmed.ncbi.nlm.nih.gov/32461654/
SFARI_ASD_04_2021_score1.txt	SFARI ASD genes at category 1		https://gene.sfari.org/about-gene-scoring/
SFARI_ASD_04_2021_score2.txt	SFARI ASD genes at category 2		https://gene.sfari.org/about-gene-scoring/
SFARI_ASD_04_2021_score1_2.txt	SFARI ASD genes at categories 1,2		https://gene.sfari.org/about-gene-scoring/
SFARI_ASD_04_2021_score3.txt	SFARI ASD genes at category 3		https://gene.sfari.org/about-gene-scoring/
SFARI_ASD_04_2021_syndromic.txt	SFARI ASD genes at category S		https://gene.sfari.org/about-gene-scoring/
ASD_q0.001	TADA ASD genes at q ≤ 0.001	Fu et al., 2022	https://pubmed.ncbi.nlm.nih.gov/35982160/
Krishnan_2016_1percent_rank.txt	Top 1 percent predicted ASD risk genes	Krishnan et al., 2016	https://www.ncbi.nlm.nih.gov/pubmed/27479844
ASD_q0.05	ASD genes at q ≤ 0.05	Fu et al., 2022	https://pubmed.ncbi.nlm.nih.gov/35982160/
FMRP.txt	FMRP targets in brain	﻿Darnell et al., 2011	https://www.ncbi.nlm.nih.gov/pubmed/21784246
DDD	Confirmed DD genes with LoF functions	Kaplanis et al, 2020	https://pubmed.ncbi.nlm.nih.gov/33057194/
TADA_ASD_102.txt	ASD genes	Satterstrom et al., 2020	https://pubmed.ncbi.nlm.nih.gov/31981491/
NDD	NDD genes at q ≤ 0.001	Fu et al., 2022	https://pubmed.ncbi.nlm.nih.gov/35982160/
SCZJuly2014.singleGenePerLocus.txt	Single genes reported to be at loci asociated with Schizophrenia at genome-wide significance	Schizophrenia WG 2014	https://www.ncbi.nlm.nih.gov/pubmed/25056061
SCZJuly2014.singleGenePerOnLocus.txt	Single genes at loci asociated with Schizophrenia at genome-wide significance	Schizophrenia WG 2014	https://www.ncbi.nlm.nih.gov/pubmed/25056061
Krishnan.2016.MAPKpathway.txt	MAPK pathway genes	Krishnan et al., 2016	https://www.ncbi.nlm.nih.gov/pubmed/27479844
Krishnan.2016.WNTpathway.txt	WNT pathway genes	Krishnan et al., 2016	https://www.ncbi.nlm.nih.gov/pubmed/27479844
Krishnan.2016.PostSynapticGenes.txt	Postsynaptic genes	Krishnan et al., 2016	https://www.ncbi.nlm.nih.gov/pubmed/27479844
Parikshak.2013.M16.txt	Co-expression module M16 based on BrainSpan data	Parikshak, N. N. et al. 2013	https://www.ncbi.nlm.nih.gov/pubmed/24267887
Parikshak.2013.M2.txt	Co-expression module M2 based on BrainSpan data	Parikshak, N. N. et al. 2013	https://www.ncbi.nlm.nih.gov/pubmed/24267887
Parikshak.2013.M3.txt	Co-expression module M3 based on BrainSpan data	﻿Parikshak, N. N. et al. 2013	https://www.ncbi.nlm.nih.gov/pubmed/24267887
chromatin_modifiers_Iossifov.list	Chromatin modifier list	Iossifov et al., 2014	https://www.ncbi.nlm.nih.gov/pubmed/25363768
Synaptic_genes	Synaptic genes	Koopmans et al., 2019	https://www.syngoportal.org/

## Sheet: Fig.1G_enrichment
Query_gene_list (QGL)	Target_gene_list (TGL)	Statistics	Genes_in_both_QGL_and_TGL	Genes_in_QGL_not_in_TGL	Genes_in_TGL_not_in_QGL	Genes_neither_in_QGL_nor_in_TGL	OddsRatio_lower_confidence_bound	OddsRatio_upper_confidence_bound	OddsRatio	Pvalues	Genes
H3K36me3_down	LoF_constraint_2020_oe_ub_0.35.txt	fisher	333	657	2579	16242	2.83398	Inf	3.19178	1.67931e-53	GNB1,DNAJC11,CAMTA1,CLSTN1,KIF1B,VPS13D,FBXO42,EIF4G3,KDM1A,EIF3I,ZMYM4,MACF1,PTPRF,USP24,TRIM33,ATP1A1,NOTCH2,ARNT,POGZ,RUSC1,ASH1L,GON4L,PRCC,RASAL2,SMG7,CAMSAP2,RCOR3,LPGAT1,FBXO28,ENAH,CDC42BPA,TAF5L,SIPA1L2,FMN2,GLI2,CCNT2,STK39,COL5A2,RAPH1,CUL3,AGFG1,SRGAP3,SLC6A6,STT3B,DYNC1LI1,TRIM71,WDR48,ZNF445,DAG1,RBM6,CACNA1D,MAGI1,FRMD4B,FOXP1,PPP4R2,ZNF654,NFKBIZ,GSK3B,KPNA1,PODXL2,DNAJC13,RYK,TFD…
H3K36me3_down	LoF_constraint_2020_oe_ub_0.25.txt	fisher	212	778	1434	17387	2.87344	Inf	3.30363	1.00321e-39	GNB1,DNAJC11,CAMTA1,KIF1B,EIF4G3,ZMYM4,MACF1,PTPRF,USP24,TRIM33,ATP1A1,NOTCH2,POGZ,ASH1L,SMG7,CAMSAP2,ENAH,TAF5L,STK39,COL5A2,RAPH1,CUL3,SRGAP3,TRIM71,WDR48,ZNF445,RBM6,CACNA1D,FOXP1,PPP4R2,ZNF654,NFKBIZ,KPNA1,PODXL2,DNAJC13,TFDP2,SCHIP1,KPNA4,FXR1,FAM193A,HTT,KIAA0232,UBE2K,ANKRD17,LIN54,COPS4,WDFY3,JADE1,ZNF827,FNIP2,RAPGEF2,PAPD7,CTNND2,TRIO,RICTOR,ZNF131,HCN1,MAP3K1,ZSWIM6,SSBP2,APC,YTHDC2,ZN…
H3K36me3_down	FMRP_targets.txt	fisher	112	878	663	18158	2.90255	Inf	3.49321	9.68888e-25	AGRN,GNB1,CAMTA1,CLSTN1,KIF1B,VPS13D,EIF4G3,MACF1,PTPRF,PRKACB,ATP1A1,RUSC1,ASH1L,PLXNA2,CDC42BPA,SIPA1L2,SH3BP4,SRGAP3,SCAP,GSK3B,TNK2,CTBP1,NAT8L,HTT,CRMP1,ANKRD17,WDFY3,ZNF827,RAPGEF2,STOX2,SORBS2,FAT1,CTNND2,TRIO,MYO10,PJA2,APC,AFF4,PCDHA4,CYFIP2,WWC1,GPRIN1,TBC1D9B,SOBP,REV3L,FYN,TULP4,TNRC18,LMTK2,HIPK2,UBE3C,MFHAS1,ARFGEF1,PREX2,UBR5,PTK2,PLEC,NTRK2,AGTPBP1,DAPK1,FAM120A,EHMT1,BRSK2,APBB1,…
H3K36me3_down	LoF_constraint_2020_oe_ub_0.15.txt	fisher	85	905	465	18356	2.9977	Inf	3.70681	7.88078e-21	GNB1,EIF4G3,MACF1,USP24,TRIM33,ATP1A1,NOTCH2,POGZ,ASH1L,COL5A2,RBM6,PODXL2,FXR1,ANKRD17,WDFY3,FNIP2,CTNND2,TRIO,ZSWIM6,YTHDC2,AFF4,ANKHD1,ANKHD1-EIF4EBP3,CYFIP2,CDC5L,PHIP,ZNF292,SOBP,REV3L,TULP4,EIF3B,EZH2,KMT2C,PAXIP1,RBM33,POLA1,FAM120C,MED12,CHD7,ARFGEF1,UBR5,AGO2,RFX3,RNF38,NTRK2,RABGAP1,TRAF2,EHMT1,USP47,TEAD1,DIP2C,FRMD4A,EPC1,CUL2,PPP3CB,KAT6B,TM9SF3,RB1,INTS6,DACH1,MYCBP2,TM9SF2,CHD8,ARI…
H3K36me3_down	SFARI_ASD_04_2021_score1_2.txt	fisher	58	932	352	18469	2.53078	Inf	3.26487	7.10269e-13	POGZ,ASH1L,CUL3,CACNA1D,FOXP1,PCCB,KIAA0232,CEP135,WDFY3,TET2,CTNND2,TRIO,ERBIN,RBM27,JARID2,PPP2R5D,PHF3,PHIP,ZNF292,BRAF,KMT2C,UBE3C,CNKSR2,ARHGEF9,GPC4,CHD7,UBR5,TBC1D31,AGO2,RFX3,PHF2,EHMT1,BRSK2,APBB1,ELP4,DIP2C,PTEN,INTS6,CHD8,MAP1A,LEO1,TRAF7,CREBBP,USP7,CNOT1,ANKRD11,TANC2,SETBP1,TCF4,CSNK2A1,NINL,PPP5C,LZTR1,TNRC6B,EP300,SCAF4,DYRK1A,DIP2A
H3K36me3_down	ASD_q0.05	fisher	36	954	147	18674	3.42587	Inf	4.79256	1.23749e-12	KIF1B,PTPRF,POGZ,ASH1L,CUL3,CACNA1D,FOXP1,KPNA1,CYFIP2,ZNF292,CDK13,TNPO3,KMT2C,UBR5,RFX3,FAM120A,PHF2,TRAF2,EHMT1,BRSK2,APBB1,CELF1,MARK2,DIP2C,CELF2,PTEN,CHD8,CASKIN1,CREBBP,ANKRD11,TCF4,CSNK2A1,BTG3,ITSN1,DYRK1A,DIP2A
H3K36me3_down	NDD	fisher	53	937	316	18505	2.53619	Inf	3.31201	3.91121e-12	GNB1,CAMTA1,CDC42,DHDDS,POGZ,ASH1L,CUL3,WDR48,FOXP1,GSK3B,CTBP1,TRIO,PPP2R5D,PHIP,ZNF292,MAP3K7,RALA,CDK13,GLI3,TNPO3,BRAF,KMT2C,CHD7,UBR5,RFX3,NTRK2,EHMT1,BRSK2,MARK2,CELF2,KAT6B,PTEN,FGFR2,CHD8,TCF12,MAP2K1,TRAF7,CASKIN1,CREBBP,USP7,CNOT1,ZFHX3,ANKRD11,TANC2,MIB1,SETBP1,TCF4,CSNK2A1,ARHGAP35,LZTR1,TNRC6B,EP300,DYRK1A
H3K36me3_down	SFARI_ASD_04_2021_score1.txt	fisher	35	955	172	18649	2.84099	Inf	3.97338	2.14635e-10	POGZ,ASH1L,CUL3,FOXP1,PCCB,KIAA0232,WDFY3,TRIO,PPP2R5D,PHF3,PHIP,ZNF292,BRAF,KMT2C,ARHGEF9,CHD7,RFX3,PHF2,EHMT1,BRSK2,PTEN,CHD8,MAP1A,TRAF7,CREBBP,ANKRD11,TANC2,SETBP1,TCF4,CSNK2A1,PPP5C,LZTR1,EP300,DYRK1A,DIP2A
H3K36me3_down	Perikshak.2013.M2.txt	fisher	67	923	575	18246	1.82551	Inf	2.30334	9.22244e-09	RP1-27O5.3,ZBTB8A,POGZ,GON4L,GPR161,STX6,PLXNA2,ZNF445,ROBO1,SENP7,FAM193A,ANKRD17,TET2,TRIO,CEP120,JAKMIP2,UBTD2,ZNF454,CNOT6,PHF3,SOBP,SEC63,TNRC18,CDK13,ZNF138,RSBN1L,ATXN7L1,MED12,MFHAS1,TOPORS,PHF2,PRRC2B,B4GALNT4,TRAF6,CELF1,FAM171A1,KAT6B,SRGAP1,CSRP2,PROSER1,COG3,RASA3,NIN,RCOR1,LEO1,ZNF609,IGF1R,E4F1,CREBBP,TNRC6A,ZNF624,TANC2,ESCO1,SETBP1,ZNF532,NINL,MIER2,DOT1L,RANBP3,MLLT1,EPS15L1,ARH…
H3K36me3_down	Perikshak.2013.M3.txt	fisher	75	915	690	18131	1.72978	Inf	2.15371	1.75009e-08	MAD2L2,KDM1A,ZMYM4,DOCK7,INTS7,TAF1A,ENAH,CCNT2,SH3BP4,OXSR1,DCP1A,ZNF654,PDIA5,RAI14,ERCC8,RBM27,NEDD9,CDKAL1,PHIP,ZNF292,MAP3K7,BCLAF1,EIF3B,TNPO3,NUP205,EZH2,EFNB1,MCPH1,UBR5,HSF1,CPSF1,UBE2R2,FANCC,TGFBR1,CDK5RAP2,PDCL,NUP214,EHMT1,USP47,QSER1,USP6NL,SUV39H2,TET1,H2AFY2,KIF20B,LCOR,CTBP2,ST8SIA1,TFDP1,CDH24,WDHD1,EXOC5,SYNE2,ZBTB25,DCAF5,VRK1,CTDSPL2,ANP32A,KLHL25,TELO2,XPO6,CNOT1,COG4,SMCHD1…
H3K36me3_down	Troyanskaya.2016.PostSynapticGenes.txt	fisher	117	873	1308	17513	1.50467	Inf	1.79431	5.50263e-08	GNB1,DNAJC11,CDC42,MACF1,PTPRF,PRKACB,DDAH1,WDR47,AMPD2,ATP1A1,RASAL2,PLXNA2,MARK1,CDC42BPA,C1orf198,GNPAT,FMN2,STK39,PDE1A,RAPH1,SRGAP3,CAND2,DYNC1LI1,WDR48,TKT,GSK3B,KPNA1,DNAJC13,CTBP1,HTT,CRMP1,RUFY3,SCD5,ANXA5,DCLK2,RAPGEF2,SLC25A4,SORBS2,NDUFS6,CTNND2,TRIO,BASP1,APC,SNX2,ALDH7A1,DPYSL3,CYFIP2,SFXN1,GPRIN1,PPP2R5D,FYN,KIAA0408,STX7,VTA1,MTHFD1L,SCRN1,RALA,GBAS,LMTK2,NRCAM,CHCHD3,UBE3C,DNAJB6…
H3K36me3_down	DDD	fisher	36	954	247	18574	2.05401	Inf	2.83743	2.58753e-07	GNB1,CAMTA1,DHDDS,POGZ,FOXP1,CTBP1,TRIO,PPP2R5D,PHIP,ZNF292,MAP3K7,CDK13,BRAF,KMT2C,CNKSR2,MED12,CHD7,EHMT1,KAT6B,PTEN,FGFR2,CHD8,MAP2K1,TRAF7,CREBBP,USP7,COG4,ANKRD11,MIB1,SETBP1,TCF4,CSNK2A1,ARHGAP35,LZTR1,EP300,DYRK1A
H3K36me3_down	TADA_ASD_102.txt	fisher	18	972	82	18739	2.6113	Inf	4.2314	2.04413e-06	POGZ,ASH1L,FOXP1,KIAA0232,PPP2R5D,KMT2C,RFX3,PHF2,PTEN,CHD8,MAP1A,TRAF7,CREBBP,ANKRD11,TCF4,PPP5C,DYRK1A,DIP2A
H3K36me3_down	chromatin_modifiers_Iossifov.list	fisher	40	950	359	18462	1.60163	Inf	2.16518	2.35172e-05	KDM1A,SCMH1,TRIM33,TTF2,ASH1L,SMYD2,FXR1,TADA2B,TET2,PRDM5,JARID2,PHF3,PHIP,HMGN3,SHPRH,EZH2,PAXIP1,CHD7,PHF2,RNF20,EHMT1,ELP4,SUV39H2,EPC1,TET1,KAT6B,HMGA2,CHD8,ARID4A,CREBBP,USP22,DNMT3B,DOT1L,KDM4B,GATAD2A,DPF1,PRMT1,EP300,PHF21B,BRD1
H3K36me3_down	ASD_q0.001	fisher	13	977	58	18763	2.4105	Inf	4.30393	4.37907e-05	POGZ,ASH1L,CUL3,FOXP1,KMT2C,RFX3,EHMT1,BRSK2,PTEN,CHD8,CASKIN1,ANKRD11,DYRK1A
H3K36me3_down	Perikshak.2013.M16.txt	fisher	41	949	386	18435	1.53307	Inf	2.06325	5.04166e-05	CLSTN1,SMAP2,PRKACB,AMPD2,FBXO28,ENOPH1,BBS7,SLC25A4,PJA2,PCDHA1,PCDHA2,PCDHA3,PCDHA4,PCDHA5,PCDHA6,PCDHA7,PCDHA8,FBXW11,GARS,CNKSR2,ARHGEF9,ENTPD4,BAG4,GDAP1,APBB1,CRY2,MAPK8IP1,SCYL1,SEC61A2,CCDC6,PPP3CB,ARHGEF7,TRAPPC6B,FBXO34,ACTR10,ATP6V1D,ABHD12,APLP1,SH3BP1,PDXP,APP
H3K36me3_down	SFARI_ASD_04_2021_score2.txt	fisher	23	967	180	18641	1.63925	Inf	2.46301	0.000215685	CACNA1D,CEP135,TET2,CTNND2,ERBIN,RBM27,JARID2,UBE3C,CNKSR2,GPC4,UBR5,TBC1D31,AGO2,APBB1,ELP4,DIP2C,INTS6,LEO1,USP7,CNOT1,NINL,TNRC6B,SCAF4
H3K36me3_down	Troyanskaya.2016.WNTpathway.txt	fisher	18	972	125	18696	1.73341	Inf	2.76955	0.000282539	PRKACB,GSK3B,SENP2,CTBP1,APC,CSNK1A1,FBXW11,MAP3K7,GPC4,PPP3CB,CTBP2,CHD8,DAAM1,SMAD3,CREBBP,AXIN2,CSNK2A1,EP300
H3K36me3_down	Synaptic_genes.txt	fisher	81	909	1026	17795	1.25453	Inf	1.54546	0.000351499	AGRN,PLEKHG5,CLSTN1,CDC42,PTPRF,DOCK7,ABL2,STX6,RAPH1,CUL3,SLC6A6,DAG1,CACNA1D,MAGI1,GSK3B,KPNA1,FXR1,CTBP1,HTT,SEPT11,ANXA5,TENM3,CTNND2,TRIO,HCN1,ERBIN,DIAPH1,DPYSL3,SPARC,CYFIP2,TENM2,FYN,STX7,EIF3B,SYPL1,NRCAM,AP1S2,CNKSR2,ARHGEF9,EFNB1,GPC4,PTK2,ABHD17B,NTRK2,DAPK1,LPAR1,NSMF,APBB1,MARK2,PPP3CB,ATAD1,PTEN,CTBP2,ANKS1B,WASF3,PCDH17,FARP1,ARHGEF7,SPTB,ATP6V1D,STON2,DICER1,MAP2K1,IGF1R,CASKIN1,…
H3K36me3_down	essentialgenes_science_2015.txt	fisher	120	870	1713	17108	1.159	Inf	1.37751	0.00121275	MAD2L2,VPS13D,DHDDS,EIF3I,AK2,PSMB2,DPH5,ATP1A1,MRPS21,TARS2,GON4L,PRCC,NUF2,TADA1,SMG7,INTS7,TAF5L,CUL3,EMC3,DYNC1LI1,SCAP,TKT,KPNA4,RNF4,TADA2B,RFC1,UBE2K,FIP1L1,CENPC,LIN54,COPS4,NAF1,ZNF131,TBCA,DIAPH1,CSNK1A1,FBXW11,PSMG4,E2F3,CDC5L,MTO1,TTK,RARS2,MMS22L,SEC63,REV3L,TUBE1,MYB,MTHFD1L,EIF3B,CDK13,LAMTOR4,TNPO3,LUC7L2,EZH2,POLA1,MED12,CENPI,TGS1,CHD7,RAD54B,POP1,AGO2,HSF1,CPSF1,UBAP1,PTAR1,SMC…
H3K36me3_down	SFARI_ASD_04_2021_score3.txt	fisher	41	949	460	18361	1.28404	Inf	1.72441	0.00137845	TRIM33,ATP1A1,MARK1,STK39,SRGAP3,ZNF827,FAT1,YTHDC2,MEGF10,PCDHA1,PCDHA2,PCDHA3,PCDHA4,PCDHA5,PCDHA6,PCDHA7,PCDHA8,DPYSL3,RPS6KA2,NRCAM,PJA1,MCPH1,WWP1,SDC2,SYBU,RNF38,ZBTB16,KAT6B,ANKS1B,KATNAL1,ARHGAP5,EXOC5,ESR2,ZFYVE26,ABAT,LAMA1,MIB1,KDM4B,ACTN4,CAPN12,ITSN1
H3K36me3_down	SCZJuly2014.singleGenePerLocus.txt	fisher	8	982	45	18776	1.59953	Inf	3.39875	0.00453515	CUL3,HCN1,ZSWIM6,PODXL,CNKSR2,PJA1,TLE1,TCF4
H3K36me3_down	SCZJuly2014.singleGenePerOnLocus.txt	fisher	7	983	37	18784	1.59308	Inf	3.61476	0.00578185	CUL3,HCN1,ZSWIM6,CNKSR2,PJA1,TLE1,TCF4
H3K36me3_down	SFARI_ASD_04_2021_syndromic.txt	fisher	13	977	113	18708	1.26401	Inf	2.20271	0.0103765	ATP1A1,PCCB,HCN1,ZSWIM6,RALA,CDK13,AP1S2,CNKSR2,NTRK2,PAX6,ANKS1B,TRAPPC6B,USP7
H3K36me3_down	Troyanskaya.2016.MAPKpathway.txt	fisher	22	968	236	18585	1.18639	Inf	1.7897	0.0104502	CDC42,PRKACB,CACNA1D,RAPGEF2,CASP3,MAP3K1,MAP3K7,MAP3K4,RPS6KA2,GNA12,BRAF,NTRK2,TGFBR1,TRAF2,TRAF6,MAPK8IP1,PPP3CB,FGFR2,SOS2,MAP2K1,AKT2,PPP5C
H3K36me3_down	Troyonskaya_2016_1percent_rank.txt	fisher	20	970	230	18591	1.08204	Inf	1.66654	0.0261997	GNB1,CAMSAP2,PLXNA2,SRGAP3,CACNA1D,MAGI1,CRMP1,CTNND2,TRIO,ETV1,NRCAM,TOX,RNF38,NTRK2,DIP2C,FGFR2,PPP2R5E,MAP1A,CDH2,PSMD8
	TRUE
	TRUE
	TRUE
	TRUE
	TRUE
	TRUE
	TRUE
	TRUE
	TRUE
	TRUE
	TRUE
	TRUE
	TRUE
	TRUE
	TRUE
	TRUE
	TRUE
	TRUE
	TRUE
	TRUE
	TRUE
	TRUE
	TRUE
	TRUE
	TRUE
	TRUE
	TRUE
	TRUE

## Sheet: Fig.2H_BP_enrichment
ID	Description	GeneRatio	BgRatio	pvalue	p.adjust	qvalue	geneID	Count	-log10(adjusted p value)
GO:0006397	mRNA processing	70/925	490/16782	1.74574e-13	8.23465e-10	7.55629e-10	HNRNPR/SYF2/PPP1R8/SFPQ/SF3A3/ZNF326/PTBP2/PRPF38B/SNRPE/CCAR1/HSPA8/MAGOHB/SCAF11/CCNT1/CPSF6/SFSWAP/PNN/ZFP36L1/RBM25/PAPOLA/AQR/RBBP6/FUS/CDK12/DHX40/SNRPD1/YJU2/SNRNP70/DDX1/HNRNPLL/PAPOLG/ERCC3/CWC22/SF3B1/DHX35/SRSF6/DYRK1A/PDE12/DBR1/TRA2B/DHX15/RBM22/SNRPC/SRSF3/CDC5L/TRA2A/TBRG4/LSM8/GPKOW/RBM41/THOC2/TSEN15/SRSF8/SAP18/PAN3/GTF2F2/MBNL2/TENT4B/METTL16/ZBTB7A/LSM4/U2AF1/U2AF1L5/DHX36/CNO…	70	9.08435
GO:0008380	RNA splicing	60/925	421/16782	1.10638e-11	2.60939e-08	2.39443e-08	HNRNPR/SYF2/PPP1R8/SFPQ/SF3A3/ZNF326/PTBP2/PRPF38B/SNRPE/CCAR1/HSPA8/MAGOHB/SCAF11/SFSWAP/PNN/RBM25/PAPOLA/AQR/FUS/CDK12/DHX40/SNRPD1/YJU2/SNRNP70/DDX1/HNRNPLL/PPIG/CWC22/SF3B1/CLK1/DHX35/SRSF6/DYRK1A/DBR1/TRA2B/DHX15/RBM22/SNRPC/SRSF3/CDC5L/TRA2A/LSM8/GPKOW/RBM41/THOC2/TSEN15/SRSF8/SAP18/GTF2F2/MBNL2/METTL16/ZBTB7A/LSM4/U2AF1/U2AF1L5/LSM6/PLRG1/HNRNPA0/RBM28/PABPC1	60	7.58346
GO:0006402	mRNA catabolic process	48/925	304/16782	3.72304e-11	5.85387e-08	5.37163e-08	HNRNPR/RPL11/YTHDF2/PUM1/SERBP1/HSPA8/MAGOHB/UPF3A/ZFP36L1/RPL23/RPL18A/RPS19/SMG9/RPS11/RPS5/RPS7/PUM2/RPL3/RPSA/RPL29/PDE12/RPL37/RPS14/NPM1/CNOT6/RPS12/TBRG4/RPS20/EXOSC2/GSPT2/RPL39/SUPV3L1/RPS24/YBX3/UBC/PAN3/TENT4B/METTL16/LSM4/DHX36/CNOT6L/LSM6/HNRNPA0/ETF1/CNOT4/PPP2R2A/PABPC1/TUT7	48	7.23256
GO:0006401	RNA catabolic process	50/925	337/16782	1.43177e-10	1.68842e-07	1.54933e-07	HNRNPR/RPL11/PPP1R8/YTHDF2/PUM1/SERBP1/DNA2/HSPA8/MAGOHB/UPF3A/ZFP36L1/RPL23/RPL18A/RPS19/SMG9/RPS11/RPS5/RPS7/PUM2/RPL3/RPSA/RPL29/PDE12/RPL37/RPS14/NPM1/CNOT6/RPS12/TBRG4/RPS20/EXOSC2/GSPT2/RPL39/SUPV3L1/RPS24/YBX3/UBC/PAN3/TENT4B/METTL16/LSM4/DHX36/CNOT6L/LSM6/HNRNPA0/ETF1/CNOT4/PPP2R2A/PABPC1/TUT7	50	6.77252
GO:0000398	mRNA splicing, via spliceosome	49/925	332/16782	2.64207e-10	2.07711e-07	1.906e-07	HNRNPR/SYF2/SFPQ/SF3A3/PTBP2/SNRPE/CCAR1/HSPA8/MAGOHB/SCAF11/SFSWAP/PNN/RBM25/PAPOLA/AQR/FUS/DHX40/SNRPD1/SNRNP70/DDX1/CWC22/SF3B1/DHX35/SRSF6/DYRK1A/DBR1/TRA2B/DHX15/RBM22/SNRPC/SRSF3/CDC5L/TRA2A/LSM8/GPKOW/RBM41/SRSF8/SAP18/GTF2F2/MBNL2/METTL16/ZBTB7A/LSM4/U2AF1/U2AF1L5/LSM6/PLRG1/HNRNPA0/PABPC1	49	6.68254
GO:0000377	RNA splicing, via transesterification reactions with bulged adenosine as nucleophile	49/925	332/16782	2.64207e-10	2.07711e-07	1.906e-07	HNRNPR/SYF2/SFPQ/SF3A3/PTBP2/SNRPE/CCAR1/HSPA8/MAGOHB/SCAF11/SFSWAP/PNN/RBM25/PAPOLA/AQR/FUS/DHX40/SNRPD1/SNRNP70/DDX1/CWC22/SF3B1/DHX35/SRSF6/DYRK1A/DBR1/TRA2B/DHX15/RBM22/SNRPC/SRSF3/CDC5L/TRA2A/LSM8/GPKOW/RBM41/SRSF8/SAP18/GTF2F2/MBNL2/METTL16/ZBTB7A/LSM4/U2AF1/U2AF1L5/LSM6/PLRG1/HNRNPA0/PABPC1	49	6.68254
GO:0000375	RNA splicing, via transesterification reactions	49/925	335/16782	3.62643e-10	2.4437e-07	2.24239e-07	HNRNPR/SYF2/SFPQ/SF3A3/PTBP2/SNRPE/CCAR1/HSPA8/MAGOHB/SCAF11/SFSWAP/PNN/RBM25/PAPOLA/AQR/FUS/DHX40/SNRPD1/SNRNP70/DDX1/CWC22/SF3B1/DHX35/SRSF6/DYRK1A/DBR1/TRA2B/DHX15/RBM22/SNRPC/SRSF3/CDC5L/TRA2A/LSM8/GPKOW/RBM41/SRSF8/SAP18/GTF2F2/MBNL2/METTL16/ZBTB7A/LSM4/U2AF1/U2AF1L5/LSM6/PLRG1/HNRNPA0/PABPC1	49	6.61195
GO:0000956	nuclear-transcribed mRNA catabolic process	35/925	204/16782	1.81873e-09	1.07237e-06	9.84031e-07	RPL11/MAGOHB/UPF3A/ZFP36L1/RPL23/RPL18A/RPS19/SMG9/RPS11/RPS5/RPS7/RPL3/RPSA/RPL29/PDE12/RPL37/RPS14/CNOT6/RPS12/RPS20/EXOSC2/GSPT2/RPL39/RPS24/PAN3/TENT4B/LSM4/DHX36/CNOT6L/LSM6/ETF1/CNOT4/PPP2R2A/PABPC1/TUT7	35	5.96965
GO:0022613	ribonucleoprotein complex biogenesis	53/925	438/16782	5.87137e-08	3.07725e-05	2.82375e-05	RPL11/SF3A3/NSUN4/PTBP2/SNRPE/BMS1/SCAF11/CPSF6/PWP1/RAN/SFSWAP/EIF5/NOL11/SNRPD1/RPS19/RPS5/RPS7/DDX1/PUM2/WDR43/WDR75/SF3B1/NOP58/SRSF6/RPL3/RPSA/MRPL1/ZNF622/RPS14/RBM22/NPM1/CNOT6/SNRPC/RPF2/CHD7/C9orf72/EXOSC2/EIF2S3/GNL3L/LAS1L/RRP15/RPS24/PAN3/RPUSD2/TENT4B/METTL16/LSM4/CNOT6L/LSM6/RPL7L1/BMT2/NOM1/DDX3X	53	4.51184
GO:0000184	nuclear-transcribed mRNA catabolic process, nonsense-mediated decay	23/925	120/16782	1.38433e-07	6.52989e-05	5.99197e-05	RPL11/MAGOHB/UPF3A/RPL23/RPL18A/RPS19/SMG9/RPS11/RPS5/RPS7/RPL3/RPSA/RPL29/RPL37/RPS14/RPS12/RPS20/GSPT2/RPL39/RPS24/ETF1/PPP2R2A/PABPC1	23	4.18509
GO:0044772	mitotic cell cycle phase transition	53/925	479/16782	1.02141e-06	0.000438	0.000401918	RCC2/SYF2/RPA2/ENSA/MDM4/PPP2R2D/ZW10/ACVR1B/POLE2/ZFP36L1/ARPP19/RFWD3/DBF4B/CDC27/PPM1D/VPS4B/ARID3A/RRM2/ERCC3/DYNC1I2/TPX2/RBL1/PRMT2/MCM5/RBX1/DYNC1LI1/CENPE/PLK4/SPDL1/FBXW11/CNOT6/GMNN/MCM3/TTK/LATS1/YWHAG/EZH2/PCM1/CDK5RAP2/POLA1/CDC7/WEE1/BCL2/BAX/ADAMTS1/FBXO7/CEP135/CNOT6L/PLRG1/CEP41/CNOT4/PPP2R2A/DDX3X	53	3.35853
GO:0051983	regulation of chromosome segregation	19/925	100/16782	1.91987e-06	0.00075467	0.000692502	RCC2/PUM1/SFPQ/SLF2/ZW10/KNSTRN/CDC27/PUM2/CSNK2A1/DYNC1LI1/ECT2/CENPE/SPDL1/TTK/CDK5RAP2/NIPBL/TNKS/HDAC8/ATRX	19	3.12224
GO:0006417	regulation of translation	40/925	330/16782	2.37809e-06	0.00086288	0.000791797	EIF4G3/HNRNPR/YTHDF2/PUM1/NSUN4/EPRS/SRP9/CAPRIN1/UPF3A/ZFP36L1/EIF5/IREB2/EIF1/TACO1/EEF2/ILF3/DDX1/PUM2/CDK5RAP1/YTHDF1/LTN1/TRMT10C/EIF2B5/RPS14/NPM1/CNOT6/YBX3/SECISBP2L/DPH1/METTL16/UQCC1/MAPK1/DHX36/CNOT6L/ETF1/CPEB4/FOXO3/PABPC1/ZNF706/DDX3X	40	3.06405
GO:0006413	translational initiation	28/925	194/16782	2.83796e-06	0.000956191	0.000877422	EIF4G3/RPL11/YTHDF2/EIF5/RPL23/EIF1/RPL18A/RPS19/RPS11/RPS5/RPS7/DDX1/YTHDF1/RPL3/RPSA/RPL29/EIF2B5/RPL37/RPS14/NPM1/RPS12/RPS20/EIF2S3/RPL39/EIF1AY/RPS24/PABPC1/DDX3X	28	3.01946
GO:0006614	SRP-dependent cotranslational protein targeting to membrane	18/925	95/16782	3.70907e-06	0.00109348	0.0010034	RPL11/SRP9/RPL23/RPL18A/RPS19/RPS11/RPS5/RPS7/RPL3/RPSA/RPL29/RPL37/RPS14/RPS12/RPS20/RPL39/RPS24/TRAM1L1	18	2.96119
GO:1903311	regulation of mRNA metabolic process	34/925	264/16782	3.56109e-06	0.00109348	0.0010034	HNRNPR/YTHDF2/PUM1/SERBP1/HSPA8/CCNT1/CPSF6/SFSWAP/ZFP36L1/RBM25/PAPOLA/SNRNP70/PUM2/CWC22/SRSF6/DYRK1A/PDE12/TRA2B/NPM1/SRSF3/TRA2A/TBRG4/EXOSC2/SRSF8/YBX3/UBC/SAP18/MBNL2/METTL16/ZBTB7A/DHX36/CNOT6L/HNRNPA0/PABPC1	34	2.96119
GO:0070972	protein localization to endoplasmic reticulum	22/925	135/16782	4.45619e-06	0.00123646	0.0011346	RPL11/SRP9/GBF1/RPL23/RPL18A/RPS19/RPS11/RPS5/RPS7/RAB10/DDRGK1/RPL3/RPSA/RPL29/RPL37/RPS14/RPS12/RPS20/RPL39/RPS24/VAPA/TRAM1L1	22	2.90782
GO:0034248	regulation of cellular amide metabolic process	43/925	381/16782	6.47263e-06	0.00160692	0.00147454	EIF4G3/HNRNPR/YTHDF2/PUM1/NSUN4/EPRS/SRP9/CAPRIN1/PICALM/UPF3A/ZFP36L1/EIF5/IREB2/EIF1/TACO1/EEF2/ILF3/SNRNP70/DDX1/PUM2/CDK5RAP1/YTHDF1/LTN1/TRMT10C/EIF2B5/RPS14/NPM1/CNOT6/YBX3/SECISBP2L/DPH1/METTL16/ROCK1/UQCC1/MAPK1/DHX36/CNOT6L/ETF1/CPEB4/FOXO3/PABPC1/ZNF706/DDX3X	43	2.79401
GO:0034470	ncRNA processing	42/925	368/16782	6.26229e-06	0.00160692	0.00147454	RPL11/TRIT1/NSUN4/SEPHS1/BMS1/SEPHS2/NOL11/DUS3L/RPS19/RPS7/DDX1/WDR43/TPRKB/WDR75/NOP58/CDK5RAP1/RPSA/ELP6/TRMT10C/MRPL1/RPS14/MTO1/RPF2/CHD7/EXOSC2/FTSJ1/LAS1L/TSEN15/RRP15/TRDMT1/RPS24/TRUB1/ALKBH8/RPUSD2/TENT4B/METTL16/LSM6/RPP40/RPL7L1/BMT2/TUT7/TRMO	42	2.79401
GO:0006613	cotranslational protein targeting to membrane	18/925	99/16782	6.8143e-06	0.00160715	0.00147476	RPL11/SRP9/RPL23/RPL18A/RPS19/RPS11/RPS5/RPS7/RPL3/RPSA/RPL29/RPL37/RPS14/RPS12/RPS20/RPL39/RPS24/TRAM1L1	18	2.79394
GO:0034502	protein localization to chromosome	16/925	81/16782	7.28611e-06	0.0016366	0.00150178	RCC2/RPA2/SLF2/ZW10/CCT2/XRCC5/SPDL1/BOD1/TTK/EZH2/GNL3L/NIPBL/LEMD2/TNKS/HDAC8/ATRX	16	2.78606
GO:0072331	signal transduction by p53 class mediator	29/925	217/16782	8.9087e-06	0.00191011	0.00175275	E2F2/RPL11/ZMPSTE24/MDM4/USP10/RPL23/PPM1D/ARID3A/YJU2/RPS7/CSNK2A1/TPX2/DYRK1A/CNOT6/RPF2/IFI16/TAF3/DDIT4/SPRED1/BCL2/BAX/TAF4/FHIT/CNOT6L/FOXO3/CNOT4/KAT6A/SNAI2/ATRX	29	2.71894
GO:0072599	establishment of protein localization to endoplasmic reticulum	19/925	111/16782	9.5208e-06	0.00195259	0.00179174	RPL11/SRP9/RPL23/RPL18A/RPS19/RPS11/RPS5/RPS7/RAB10/RPL3/RPSA/RPL29/RPL37/RPS14/RPS12/RPS20/RPL39/RPS24/TRAM1L1	19	2.70939
GO:0016570	histone modification	48/925	455/16782	1.2047e-05	0.00228947	0.00210087	SFPQ/ZMPSTE24/GTF2B/MTF2/ASH1L/RNF2/RBBP5/TET1/NAA40/KANSL2/YEATS4/PWP1/SALL1/MIER2/ZNF274/TET3/KDM3A/ATF2/PRMT2/BRD1/MAP3K7/BAZ1B/EZH2/KDM6A/HUWE1/UTY/KDM5D/KDM5B/ARID5B/KMT5B/SAP18/DPF3/RCOR1/CREBBP/NCOA1/EPC2/HDAC4/KAT2B/CAMK2D/NIPBL/WDR70/JADE2/BEND3/ING3/KAT6A/SNAI2/HDAC8/ATRX	48	2.64026
GO:0022618	ribonucleoprotein complex assembly	30/925	232/16782	1.21342e-05	0.00228947	0.00210087	RPL11/SF3A3/NSUN4/PTBP2/SNRPE/SCAF11/CPSF6/SFSWAP/EIF5/SNRPD1/RPS19/RPS5/DDX1/PUM2/SF3B1/SRSF6/RPL3/RPSA/RPS14/RBM22/NPM1/CNOT6/SNRPC/RPF2/C9orf72/EIF2S3/PAN3/LSM4/CNOT6L/DDX3X	30	2.64026
GO:0016569	covalent chromatin modification	49/925	469/16782	1.27051e-05	0.00230501	0.00211512	SFPQ/ZMPSTE24/GTF2B/MTF2/ASH1L/RNF2/RBBP5/TET1/NAA40/KANSL2/YEATS4/PWP1/SALL1/MIER2/ZNF274/TET3/KDM3A/ATF2/PRMT2/BRD1/MAP3K7/BAZ1B/EZH2/KDM6A/HUWE1/UTY/KDM5D/KDM5B/ARID5B/KMT5B/SAP18/DPF3/RCOR1/CREBBP/MBD2/NCOA1/EPC2/HDAC4/KAT2B/CAMK2D/NIPBL/WDR70/JADE2/BEND3/ING3/KAT6A/SNAI2/HDAC8/ATRX	49	2.63733
GO:0043484	regulation of RNA splicing	21/925	134/16782	1.36062e-05	0.00237706	0.00218124	ZNF326/PTBP2/HSPA8/SFSWAP/RBM25/CDK12/SNRNP70/HNRNPLL/CWC22/CLK1/SRSF6/DYRK1A/TRA2B/RBM22/SRSF3/TRA2A/SRSF8/SAP18/MBNL2/METTL16/ZBTB7A	21	2.62396
GO:0071826	ribonucleoprotein complex subunit organization	31/925	246/16782	1.47272e-05	0.00248101	0.00227663	RPL11/SF3A3/NSUN4/PTBP2/SNRPE/KIF5B/SCAF11/CPSF6/SFSWAP/EIF5/SNRPD1/RPS19/RPS5/DDX1/PUM2/SF3B1/SRSF6/RPL3/RPSA/RPS14/RBM22/NPM1/CNOT6/SNRPC/RPF2/C9orf72/EIF2S3/PAN3/LSM4/CNOT6L/DDX3X	31	2.60537
GO:0018210	peptidyl-threonine modification	19/925	116/16782	1.82597e-05	0.00287103	0.00263452	ACVR1B/SPRY2/GALNT1/CLK1/CSNK2A1/DYRK1A/OXSR1/TTK/CDC7/PARD3/DDIT4/HIPK3/SPRED1/SMAD7/BCL2/MAPK1/UBE2K/CAMK2D/TNKS	19	2.54196
GO:0003279	cardiac septum development	18/925	106/16782	1.81755e-05	0.00287103	0.00263452	VANGL2/SALL1/SALL4/CHD7/LMO4/NOTCH2/PARVA/FRS2/FZD2/ZBTB14/SMAD7/BMPR2/ROBO1/HES1/ADAMTS6/CITED2/FZD1/PCSK5	18	2.54196
GO:1901987	regulation of cell cycle phase transition	41/925	374/16782	2.11543e-05	0.00311828	0.0028614	RCC2/SYF2/RPA2/MDM4/ZW10/ZFP36L1/RFWD3/DBF4B/VPS4B/ARID3A/ERCC3/DYNC1I2/DDRGK1/TPX2/RBL1/PRMT2/RBX1/DYNC1LI1/CENPE/PLK4/SPDL1/NPM1/CNOT6/TTK/YWHAG/EZH2/PCM1/ZNF16/CDK5RAP2/CDC7/WEE1/BCL2/BAX/ADAMTS1/FBXO7/CEP135/CNOT6L/PLRG1/CEP41/CNOT4/DDX3X	41	2.50609
GO:0045047	protein targeting to ER	18/925	107/16782	2.07447e-05	0.00311828	0.0028614	RPL11/SRP9/RPL23/RPL18A/RPS19/RPS11/RPS5/RPS7/RPL3/RPSA/RPL29/RPL37/RPS14/RPS12/RPS20/RPL39/RPS24/TRAM1L1	18	2.50609
GO:0042254	ribosome biogenesis	33/925	275/16782	2.197e-05	0.00314038	0.00288168	RPL11/NSUN4/BMS1/PWP1/RAN/NOL11/RPS19/RPS5/RPS7/WDR43/WDR75/NOP58/RPL3/RPSA/MRPL1/ZNF622/RPS14/NPM1/RPF2/CHD7/EXOSC2/GNL3L/LAS1L/RRP15/RPS24/RPUSD2/TENT4B/METTL16/LSM6/RPL7L1/BMT2/NOM1/DDX3X	33	2.50302
GO:1901990	regulation of mitotic cell cycle phase transition	38/925	340/16782	2.74181e-05	0.00369518	0.00339078	RCC2/SYF2/RPA2/MDM4/ZW10/ZFP36L1/RFWD3/DBF4B/VPS4B/ARID3A/ERCC3/DYNC1I2/TPX2/RBL1/PRMT2/RBX1/DYNC1LI1/CENPE/PLK4/SPDL1/CNOT6/TTK/YWHAG/EZH2/PCM1/CDK5RAP2/CDC7/WEE1/BCL2/BAX/ADAMTS1/FBXO7/CEP135/CNOT6L/PLRG1/CEP41/CNOT4/DDX3X	38	2.43236
GO:0018107	peptidyl-threonine phosphorylation	18/925	109/16782	2.68746e-05	0.00369518	0.00339078	ACVR1B/SPRY2/CLK1/CSNK2A1/DYRK1A/OXSR1/TTK/CDC7/PARD3/DDIT4/HIPK3/SPRED1/SMAD7/BCL2/MAPK1/UBE2K/CAMK2D/TNKS	18	2.43236
GO:0003205	cardiac chamber development	23/925	164/16782	3.41928e-05	0.00432355	0.00396738	ARID1A/ZMPSTE24/VANGL2/SALL1/SALL4/SFRP2/CHD7/LMO4/COL11A1/NOTCH2/PARVA/FRS2/FZD2/ZBTB14/SMAD7/BMPR2/ADAMTS1/ROBO1/HES1/ADAMTS6/CITED2/FZD1/PCSK5	23	2.36416
GO:0002181	cytoplasmic translation	16/925	91/16782	3.3676e-05	0.00432355	0.00396738	RPL11/YTHDF2/EIF5/EEF2/RPL18A/ZC3H15/RPL29/EIF2S3/FTSJ1/GSPT2/RPL39/YBX3/DPH1/DHX36/ETF1/CPEB4	16	2.36416
GO:0007059	chromosome segregation	35/925	306/16782	3.48304e-05	0.00432355	0.00396738	RCC2/PUM1/SFPQ/SLF2/SMC3/ZW10/RAN/PDS5B/CCNB1IP1/KNSTRN/CDC27/VPS4B/PUM2/ACTR3/CSNK2A1/DYNC1LI1/ECT2/PDS5A/CENPE/SPDL1/BOD1/TTK/LATS1/CDK5RAP2/BEX4/HFM1/CHMP6/NIPBL/CENPW/TNKS/GEM/USP9X/DDX3X/HDAC8/ATRX	35	2.36416
GO:0007163	establishment or maintenance of cell polarity	26/925	199/16782	3.79298e-05	0.00458756	0.00420965	VANGL2/GBF1/ZW10/RND1/SPRY2/MARK3/CYTH1/RAB10/ACTR3/RUFY3/FAT1/ERBIN/SPDL1/CDK5RAP2/AMOT/PARD3/WEE1/PARVA/ARF6/RHOJ/ROCK1/PARD3B/PDCD6IP/HES1/MAP1B/OPHN1	26	2.33842
GO:0098727	maintenance of cell number	21/925	146/16782	5.07871e-05	0.00598907	0.0054957	ARID1A/MTF2/VANGL2/ASPM/TET1/TRIM8/SMC3/YAP1/SALL1/KDM3A/FZD7/SALL4/DPPA4/EZH2/PCM1/NOTCH2/HES1/NIPBL/FOXO3/ZNF706/MED30	21	2.22264
GO:0048524	positive regulation of viral process	15/925	85/16782	5.6289e-05	0.00647598	0.00594249	GTF2B/NUCKS1/SMC3/HSPA8/CCNT1/SP1/VPS4B/TBC1D20/PDE12/RAB7A/ZNF639/VAPA/MDFIC/PABPC1/DDX3X	15	2.18869
GO:0050684	regulation of mRNA processing	20/925	137/16782	6.14922e-05	0.00690616	0.00633724	HSPA8/CCNT1/CPSF6/SFSWAP/ZFP36L1/RBM25/PAPOLA/SNRNP70/CWC22/SRSF6/DYRK1A/TRA2B/SRSF3/TRA2A/SRSF8/SAP18/MBNL2/METTL16/ZBTB7A/DHX36	20	2.16076
GO:0006913	nucleocytoplasmic transport	38/925	355/16782	7.02266e-05	0.0077037	0.00706908	SNRPE/NUP160/HIKESHI/MAGOHB/CPSF6/PPP1CC/RAN/UPF3A/NFKBIA/XPO6/MBTPS1/RPL23/KPNA2/SNRPD1/SRSF6/RAE1/RANGAP1/RPSA/ECT2/NUP155/PHAX/RBM22/NPM1/SRSF3/NUP205/XPO7/ANP32B/THOC2/TCF7L2/BAG3/NUP58/U2AF1/MAPK1/CBLB/KPNA5/GLI3/MDFIC/NXT2	38	2.1133
GO:0043488	regulation of mRNA stability	18/925	118/16782	7.91738e-05	0.00848779	0.00778858	HNRNPR/YTHDF2/PUM1/SERBP1/HSPA8/ZFP36L1/PUM2/PDE12/NPM1/TBRG4/EXOSC2/YBX3/UBC/METTL16/DHX36/CNOT6L/HNRNPA0/PABPC1	18	2.07121
GO:0051169	nuclear transport	38/925	358/16782	8.39804e-05	0.00880301	0.00807783	SNRPE/NUP160/HIKESHI/MAGOHB/CPSF6/PPP1CC/RAN/UPF3A/NFKBIA/XPO6/MBTPS1/RPL23/KPNA2/SNRPD1/SRSF6/RAE1/RANGAP1/RPSA/ECT2/NUP155/PHAX/RBM22/NPM1/SRSF3/NUP205/XPO7/ANP32B/THOC2/TCF7L2/BAG3/NUP58/U2AF1/MAPK1/CBLB/KPNA5/GLI3/MDFIC/NXT2	38	2.05537
GO:0000963	mitochondrial RNA processing	6/925	15/16782	8.98076e-05	0.00920919	0.00845055	TRIT1/CDK5RAP1/TRMT10C/MTO1/TBRG4/SUPV3L1	6	2.03578
GO:0006605	protein targeting	42/925	413/16782	9.6364e-05	0.00967126	0.00887456	MFN2/RPL11/SRP9/HSPA8/RPL23/RPL18A/RPS19/RPS11/RPS5/RPS7/RPL3/RPSA/RPL29/RAB7A/RPL37/ERBIN/HSPA4/RPS14/RPS12/YWHAG/RPS20/PEX2/HUWE1/RPL39/ATG4C/SH3GLB1/PHYH/PARD3/RPS24/BAG3/UBC/PAN3/ZFAND6/NUDT7/ZDHHC7/FBXO7/TRAM1L1/PEX7/TOMM7/EXOC4/USP9X/CHM	42	2.01452
GO:0040029	regulation of gene expression, epigenetic	32/925	284/16782	9.89631e-05	0.00972519	0.00892404	ARID1A/PPP1R8/PUM1/ZMPSTE24/MTF2/H3F3A/TET1/NAA40/RAN/ZC3H7A/EIF1/PPM1D/HELZ/MYCN/PUM2/SF3B1/ZC3H7B/CNOT6/BAZ1B/EZH2/RLIM/IFI16/MBD2/WTIP/HDAC4/KAT2B/HIST1H3E/HIST1H4H/HIST1H3J/BEND3/TWISTNB/TUT7	32	2.0121
GO:0008033	tRNA processing	18/925	121/16782	0.000110356	0.0106234	0.0097483	TRIT1/SEPHS1/SEPHS2/DUS3L/DDX1/TPRKB/CDK5RAP1/ELP6/TRMT10C/MTO1/FTSJ1/TSEN15/TRDMT1/TRUB1/ALKBH8/LSM6/RPP40/TRMO	18	1.97373
GO:0019827	stem cell population maintenance	20/925	143/16782	0.000113072	0.0106672	0.00978848	ARID1A/MTF2/VANGL2/ASPM/TET1/TRIM8/SMC3/YAP1/SALL1/KDM3A/FZD7/SALL4/DPPA4/PCM1/NOTCH2/HES1/NIPBL/FOXO3/ZNF706/MED30	20	1.97195
GO:0006400	tRNA modification	14/925	81/16782	0.000124583	0.0113011	0.0103701	TRIT1/SEPHS1/SEPHS2/DUS3L/TPRKB/CDK5RAP1/ELP6/TRMT10C/MTO1/FTSJ1/TRDMT1/TRUB1/ALKBH8/TRMO	14	1.94688
GO:0007064	mitotic sister chromatid cohesion	7/925	22/16782	0.000124084	0.0113011	0.0103701	SLF2/PDS5B/PDS5A/BOD1/NIPBL/TNKS/ATRX	7	1.94688
GO:0010948	negative regulation of cell cycle process	31/925	276/16782	0.000133913	0.0119183	0.0109364	SYF2/RPA2/RNF2/MDM4/SMC3/ZW10/ZFP36L1/RFWD3/RPL23/ARID3A/RRM2/RBL1/PRMT2/RBX1/DYNC1LI1/SPDL1/NPM1/CNOT6/TTK/EZH2/CDK5RAP2/CDC7/WEE1/BCL2/BAX/FBXO7/KAT2B/CNOT6L/CNOT4/TNKS/ATRX	31	1.92379
GO:1901991	negative regulation of mitotic cell cycle phase transition	22/925	168/16782	0.00014134	0.0123463	0.0113293	SYF2/RPA2/MDM4/ZW10/ZFP36L1/RFWD3/ARID3A/RBL1/PRMT2/RBX1/DYNC1LI1/SPDL1/CNOT6/TTK/EZH2/CDK5RAP2/WEE1/BCL2/BAX/FBXO7/CNOT6L/CNOT4	22	1.90846
GO:0043487	regulation of RNA stability	18/925	126/16782	0.000186619	0.0160052	0.0146867	HNRNPR/YTHDF2/PUM1/SERBP1/HSPA8/ZFP36L1/PUM2/PDE12/NPM1/TBRG4/EXOSC2/YBX3/UBC/METTL16/DHX36/CNOT6L/HNRNPA0/PABPC1	18	1.79574
GO:1902850	microtubule cytoskeleton organization involved in mitosis	18/925	127/16782	0.000206469	0.0173913	0.0159587	KIF11/SMC3/ZW10/RAN/SPRY2/VPS4B/TPX2/RAE1/CEP97/CENPE/SPDL1/TTK/CDK5RAP2/STMN1/TUBGCP3/KIF3B/GNAI1/TNKS	18	1.75967
GO:0030010	establishment of cell polarity	18/925	128/16782	0.000228138	0.0188794	0.0173242	GBF1/ZW10/SPRY2/MARK3/CYTH1/RAB10/RUFY3/SPDL1/CDK5RAP2/AMOT/PARD3/WEE1/ARF6/ROCK1/PARD3B/HES1/MAP1B/OPHN1	18	1.72401
GO:0016072	rRNA metabolic process	27/925	235/16782	0.000245465	0.0199631	0.0183186	RPL11/NSUN4/BMS1/PWP1/NOL11/RPS19/RPS7/WDR43/WDR75/NOP58/RPSA/MRPL1/RPS14/GTF3C6/RPF2/CHD7/SPIN1/EXOSC2/LAS1L/RRP15/RPS24/RPUSD2/TENT4B/METTL16/LSM6/RPL7L1/BMT2	27	1.69977
GO:0042770	signal transduction in response to DNA damage	18/925	129/16782	0.000251765	0.0201284	0.0184703	ZMPSTE24/MDM4/USP10/PPM1D/ARID3A/YJU2/DYRK1A/CNOT6/CDC5L/ABL1/STK33/SPRED1/BAX/CNOT6L/FOXO3/CNOT4/SNAI2/ATRX	18	1.69619
GO:0000959	mitochondrial RNA metabolic process	9/925	40/16782	0.000262613	0.0206458	0.018945	TRIT1/CDK5RAP1/PDE12/TRMT10C/MTO1/TBRG4/SUPV3L1/FOXO3/MTERF1	9	1.68517
GO:0006612	protein targeting to membrane	23/925	188/16782	0.000279718	0.0212811	0.019528	RPL11/SRP9/RPL23/RPL18A/RPS19/RPS11/RPS5/RPS7/RPL3/RPSA/RPL29/RPL37/RPS14/RPS12/RPS20/RPL39/ATG4C/PARD3/RPS24/ZDHHC7/TRAM1L1/EXOC4/CHM	23	1.67201
GO:0006364	rRNA processing	24/925	200/16782	0.000278942	0.0212811	0.019528	RPL11/NSUN4/BMS1/NOL11/RPS19/RPS7/WDR43/WDR75/NOP58/RPSA/MRPL1/RPS14/RPF2/CHD7/EXOSC2/LAS1L/RRP15/RPS24/RPUSD2/TENT4B/METTL16/LSM6/RPL7L1/BMT2	24	1.67201
GO:0048024	regulation of mRNA splicing, via spliceosome	15/925	99/16782	0.000328388	0.0245874	0.022562	HSPA8/SFSWAP/RBM25/SNRNP70/CWC22/SRSF6/DYRK1A/TRA2B/SRSF3/TRA2A/SRSF8/SAP18/MBNL2/METTL16/ZBTB7A	15	1.60929
GO:0003281	ventricular septum development	12/925	69/16782	0.000351667	0.0257326	0.0236128	VANGL2/SALL1/SALL4/LMO4/FRS2/FZD2/SMAD7/BMPR2/ROBO1/HES1/CITED2/FZD1	12	1.58952
GO:0033045	regulation of sister chromatid segregation	13/925	79/16782	0.000355701	0.0257326	0.0236128	SFPQ/SLF2/ZW10/CDC27/DYNC1LI1/CENPE/SPDL1/TTK/CDK5RAP2/NIPBL/TNKS/HDAC8/ATRX	13	1.58952
GO:0010256	endomembrane system organization	39/925	398/16782	0.00036005	0.0257326	0.0236128	ZMPSTE24/COG2/ARHGAP21/GBF1/HIKESHI/ZW10/ARL1/ATP2A2/VPS36/VPS4B/RAB10/ATL2/GORASP2/TBC1D20/SEC23B/JAGN1/RAB7A/NUP155/LMAN2/SNX3/LAPTM4B/SH3GLB1/VAMP4/USP6NL/MYOF/DYNC2H1/ABCD2/GOLGA8B/CHMP6/PIK3C3/STAM2/MAPK1/PDCD6IP/TMEM33/FAT4/BNIP1/LEMD2/VTA1/VPS37D	39	1.58952
GO:0018205	peptidyl-lysine modification	36/925	358/16782	0.000367744	0.0258903	0.0237575	MUL1/ZMPSTE24/CTH/GTF2B/MTF2/ASH1L/RBBP5/NAA40/KANSL2/YEATS4/PWP1/PIAS4/ZNF274/TET3/KDM3A/ATF2/BRD1/MAP3K7/EZH2/KDM6A/GNL3L/KMT5B/DPF3/CREBBP/CBX4/NCOA1/EPC2/HDAC4/KAT2B/JADE2/SENP6/BEND3/ING3/KAT6A/SNAI2/ATRX	36	1.58686
GO:0006403	RNA localization	26/925	229/16782	0.000381949	0.0261109	0.0239599	SFPQ/NUP160/MAGOHB/CPSF6/CCT2/RAN/UPF3A/ZFP36L1/RFTN2/NOP58/SRSF6/RAE1/RPSA/NUP155/PHAX/NPM1/SRSF3/NUP205/XPO7/EXOSC2/THOC2/NUP58/U2AF1/DHX36/TNKS/NXT2	26	1.58318
GO:0098813	nuclear chromosome segregation	28/925	254/16782	0.000377172	0.0261109	0.0239599	RCC2/SFPQ/SLF2/SMC3/ZW10/RAN/PDS5B/CCNB1IP1/KNSTRN/CDC27/VPS4B/ACTR3/DYNC1LI1/ECT2/PDS5A/CENPE/SPDL1/BOD1/TTK/LATS1/CDK5RAP2/HFM1/CHMP6/NIPBL/TNKS/GEM/HDAC8/ATRX	28	1.58318
GO:0007099	centriole replication	8/925	34/16782	0.00041592	0.0265121	0.0243281	VPS4B/RTTN/PLK4/NPM1/CDK5RAP2/KAT2B/CEP135/CEP120	8	1.57656
GO:0006399	tRNA metabolic process	22/925	181/16782	0.00041192	0.0265121	0.0243281	TRIT1/EPRS/SEPHS1/SEPHS2/DUS3L/DDX1/TPRKB/CDK5RAP1/ELP6/TRMT10C/PPA2/MTO1/GTF3C6/EXOSC2/FTSJ1/TSEN15/TRDMT1/TRUB1/ALKBH8/LSM6/RPP40/TRMO	22	1.57656
GO:0000819	sister chromatid segregation	22/925	181/16782	0.00041192	0.0265121	0.0243281	SFPQ/SLF2/SMC3/ZW10/RAN/PDS5B/KNSTRN/CDC27/VPS4B/DYNC1LI1/PDS5A/CENPE/SPDL1/BOD1/TTK/LATS1/CDK5RAP2/CHMP6/NIPBL/TNKS/HDAC8/ATRX	22	1.57656
GO:0046599	regulation of centriole replication	6/925	19/16782	0.000402497	0.0265121	0.0243281	VPS4B/PLK4/NPM1/CDK5RAP2/KAT2B/CEP120	6	1.57656
GO:0061157	mRNA destabilization	7/925	26/16782	0.000394357	0.0265121	0.0243281	HNRNPR/YTHDF2/PUM1/ZFP36L1/METTL16/DHX36/CNOT6L	7	1.57656
GO:0000082	G1/S transition of mitotic cell cycle	26/925	231/16782	0.000436996	0.0274841	0.02522	RPA2/MDM4/ACVR1B/POLE2/RFWD3/ARID3A/RRM2/RBL1/PRMT2/MCM5/CNOT6/GMNN/MCM3/LATS1/EZH2/POLA1/CDC7/WEE1/BCL2/BAX/ADAMTS1/FBXO7/CNOT6L/PLRG1/CNOT4/DDX3X	26	1.56092
GO:0042274	ribosomal small subunit biogenesis	11/925	61/16782	0.000444894	0.0276127	0.025338	BMS1/NOL11/RPS19/RPS5/RPS7/RPSA/RPS14/NPM1/RPS24/LSM6/NOM1	11	1.55889
GO:0000288	nuclear-transcribed mRNA catabolic process, deadenylation-dependent decay	12/925	72/16782	0.000526663	0.0322632	0.0296054	ZFP36L1/PDE12/CNOT6/EXOSC2/PAN3/LSM4/DHX36/CNOT6L/LSM6/CNOT4/PABPC1/TUT7	12	1.49129
GO:0044843	cell cycle G1/S phase transition	27/925	247/16782	0.000542949	0.0328345	0.0301297	RPA2/MDM4/ACVR1B/POLE2/RFWD3/ARID3A/RRM2/DDRGK1/RBL1/PRMT2/MCM5/CNOT6/GMNN/MCM3/LATS1/EZH2/POLA1/CDC7/WEE1/BCL2/BAX/ADAMTS1/FBXO7/CNOT6L/PLRG1/CNOT4/DDX3X	27	1.48367
GO:1901988	negative regulation of cell cycle phase transition	22/925	185/16782	0.000557489	0.0330985	0.0303719	SYF2/RPA2/MDM4/ZW10/ZFP36L1/RFWD3/ARID3A/RBL1/PRMT2/RBX1/DYNC1LI1/SPDL1/CNOT6/TTK/EZH2/CDK5RAP2/WEE1/BCL2/BAX/FBXO7/CNOT6L/CNOT4	22	1.48019
GO:0030330	DNA damage response, signal transduction by p53 class mediator	15/925	104/16782	0.000563208	0.0330985	0.0303719	ZMPSTE24/MDM4/USP10/PPM1D/ARID3A/YJU2/DYRK1A/CNOT6/SPRED1/BAX/CNOT6L/FOXO3/CNOT4/SNAI2/ATRX	15	1.48019
GO:0015931	nucleobase-containing compound transport	26/925	235/16782	0.000568365	0.0330985	0.0303719	SFPQ/SLC35D1/NUP160/MAGOHB/CPSF6/RAN/UPF3A/ZFP36L1/RFTN2/SRSF6/RAE1/RPSA/NUP155/PHAX/NPM1/SRSF3/NUP205/XPO7/THOC2/NUP58/U2AF1/SLC25A36/SLC33A1/SLC29A1/TNKS/NXT2	26	1.48019
GO:2000134	negative regulation of G1/S transition of mitotic cell cycle	14/925	94/16782	0.00061301	0.035263	0.0323581	RPA2/MDM4/RFWD3/ARID3A/RBL1/PRMT2/CNOT6/EZH2/WEE1/BCL2/BAX/FBXO7/CNOT6L/CNOT4	14	1.45268
GO:0050779	RNA destabilization	7/925	28/16782	0.000644518	0.0361928	0.0332113	HNRNPR/YTHDF2/PUM1/ZFP36L1/METTL16/DHX36/CNOT6L	7	1.44138
GO:0007062	sister chromatid cohesion	10/925	54/16782	0.00064431	0.0361928	0.0332113	SFPQ/SLF2/SMC3/PDS5B/PDS5A/BOD1/NIPBL/TNKS/HDAC8/ATRX	10	1.44138
GO:0044794	positive regulation by host of viral process	5/925	14/16782	0.000663277	0.0368079	0.0337758	NUCKS1/SMC3/HSPA8/TBC1D20/VAPA	5	1.43406
GO:0061013	regulation of mRNA catabolic process	18/925	140/16782	0.000689048	0.0373591	0.0342815	HNRNPR/YTHDF2/PUM1/SERBP1/HSPA8/ZFP36L1/PUM2/PDE12/NPM1/TBRG4/EXOSC2/YBX3/UBC/METTL16/DHX36/CNOT6L/HNRNPA0/PABPC1	18	1.4276
GO:0016055	Wnt signaling pathway	42/925	453/16782	0.000685236	0.0373591	0.0342815	GNB1/VANGL2/ASPM/YAP1/FERMT2/SALL1/CBFB/PIAS4/FZD7/CSNK2A1/TIAM1/RBX1/SFRP2/FBXW11/MAP3K7/SNX3/LATS1/RAC1/BCL7B/TLE4/SPIN1/ABL1/KDM6A/TCF7L2/UBC/NFATC4/TLE3/FZD2/MBD2/MERTK/TNIK/NFKB1/FOXO3/GLI3/FZD1/MDFIC/TSPAN12/TNKS/SNAI2/RECK/DDX3X/XIAP	42	1.4276
GO:0050434	positive regulation of viral transcription	6/925	21/16782	0.000732181	0.0390391	0.0358231	GTF2B/NUCKS1/CCNT1/SP1/ZNF639/MDFIC	6	1.4085
GO:0198738	cell-cell signaling by wnt	42/925	455/16782	0.000748376	0.0390391	0.0358231	GNB1/VANGL2/ASPM/YAP1/FERMT2/SALL1/CBFB/PIAS4/FZD7/CSNK2A1/TIAM1/RBX1/SFRP2/FBXW11/MAP3K7/SNX3/LATS1/RAC1/BCL7B/TLE4/SPIN1/ABL1/KDM6A/TCF7L2/UBC/NFATC4/TLE3/FZD2/MBD2/MERTK/TNIK/NFKB1/FOXO3/GLI3/FZD1/MDFIC/TSPAN12/TNKS/SNAI2/RECK/DDX3X/XIAP	42	1.4085
GO:0098534	centriole assembly	8/925	37/16782	0.00076374	0.0390391	0.0358231	VPS4B/RTTN/PLK4/NPM1/CDK5RAP2/KAT2B/CEP135/CEP120	8	1.4085
GO:0019068	virion assembly	8/925	37/16782	0.00076374	0.0390391	0.0358231	VPS4B/TBC1D20/USP6NL/UBC/CHMP6/PDCD6IP/VTA1/VPS37D	8	1.4085
GO:0034101	erythrocyte homeostasis	16/925	118/16782	0.000749816	0.0390391	0.0358231	ACVR1B/ZFP36L1/IREB2/RPS19/SP3/SLC25A38/HSPA9/RPS14/SFXN1/TMEM14C/ZNF16/RPS24/ZBTB7A/PKNOX1/FOXO3/BPGM	16	1.4085
GO:1903313	positive regulation of mRNA metabolic process	12/925	75/16782	0.000769692	0.0390391	0.0358231	HNRNPR/YTHDF2/PUM1/HSPA8/ZFP36L1/SNRNP70/TRA2B/TRA2A/METTL16/DHX36/CNOT6L/PABPC1	12	1.4085
GO:0045930	negative regulation of mitotic cell cycle	27/925	255/16782	0.000885998	0.0435339	0.0399476	SYF2/RPA2/MDM4/ZW10/ZFP36L1/RFWD3/ARID3A/ATF2/RBL1/PRMT2/RBX1/DYNC1LI1/SPDL1/CNOT6/TTK/EZH2/CDK5RAP2/ABL1/STK33/WEE1/BCL2/BAX/FBXO7/CNOT6L/CNOT4/TNKS/ATRX	27	1.36117
GO:0000209	protein polyubiquitination	27/925	255/16782	0.000885998	0.0435339	0.0399476	KLHL20/BIRC2/TPP2/CDC16/RBBP6/CBFB/UBE2G1/WSB1/CDC27/RBCK1/RNF114/RBX1/FBXW11/MKRN1/UBE3C/HUWE1/RLIM/RNF19B/HECTD2/UBC/WWP2/BCL2/FBXO7/UBE2K/HERC5/TNKS/XIAP	27	1.36117
GO:0051052	regulation of DNA metabolic process	38/925	403/16782	0.000885636	0.0435339	0.0399476	RPA2/ZMPSTE24/NUCKS1/PARP1/DNA2/TET1/SLF2/SMC3/ATF1/CCT2/RBBP6/DBF4B/KPNA2/GLI2/ERCC3/XRCC5/POLQ/PDS5A/NPM1/GMNN/RAC1/KLHL15/GNL3L/CDC7/TENT4B/MBD2/BAX/FIGN/BMPR2/SHLD1/MAPK1/DHX36/WDR70/NDFIP1/TNKS/USP9X/HDAC8/ATRX	38	1.36117
GO:1902807	negative regulation of cell cycle G1/S phase transition	14/925	98/16782	0.000936129	0.0455229	0.0417728	RPA2/MDM4/RFWD3/ARID3A/RBL1/PRMT2/CNOT6/EZH2/WEE1/BCL2/BAX/FBXO7/CNOT6L/CNOT4	14	1.34177
GO:0002262	myeloid cell homeostasis	18/925	144/16782	0.0009622	0.0458454	0.0420687	ACVR1B/ZFP36L1/IREB2/RPS19/SP3/SLC25A38/HSPA9/RPS14/SFXN1/TMEM14C/ZNF16/RPS24/ZBTB7A/BAX/MERTK/PKNOX1/FOXO3/BPGM	18	1.3387
GO:0007063	regulation of sister chromatid cohesion	6/925	22/16782	0.000960217	0.0458454	0.0420687	SFPQ/SLF2/NIPBL/TNKS/HDAC8/ATRX	6	1.3387
GO:0036258	multivesicular body assembly	7/925	30/16782	0.00100637	0.0458996	0.0421184	VPS36/VPS4B/CHMP6/STAM2/PDCD6IP/VTA1/VPS37D	7	1.33819
GO:0000245	spliceosomal complex assembly	10/925	57/16782	0.00100136	0.0458996	0.0421184	SF3A3/PTBP2/SNRPE/SCAF11/SFSWAP/SNRPD1/DDX1/SF3B1/SRSF6/SNRPC	10	1.33819
GO:0050658	RNA transport	22/925	193/16782	0.000987144	0.0458996	0.0421184	SFPQ/NUP160/MAGOHB/CPSF6/RAN/UPF3A/ZFP36L1/RFTN2/SRSF6/RAE1/RPSA/NUP155/PHAX/NPM1/SRSF3/NUP205/XPO7/THOC2/NUP58/U2AF1/TNKS/NXT2	22	1.33819
GO:0050657	nucleic acid transport	22/925	193/16782	0.000987144	0.0458996	0.0421184	SFPQ/NUP160/MAGOHB/CPSF6/RAN/UPF3A/ZFP36L1/RFTN2/SRSF6/RAE1/RPSA/NUP155/PHAX/NPM1/SRSF3/NUP205/XPO7/THOC2/NUP58/U2AF1/TNKS/NXT2	22	1.33819
GO:0033047	regulation of mitotic sister chromatid segregation	11/925	67/16782	0.00101199	0.0458996	0.0421184	SLF2/ZW10/CDC27/DYNC1LI1/CENPE/SPDL1/TTK/CDK5RAP2/NIPBL/TNKS/ATRX	11	1.33819
GO:0031123	RNA 3'-end processing	18/925	145/16782	0.00104339	0.0468732	0.0430119	MAGOHB/CCNT1/CPSF6/ZFP36L1/PAPOLA/PAPOLG/SRSF6/RPSA/TRMT10C/SRSF3/EXOSC2/THOC2/SUPV3L1/TENT4B/U2AF1/DHX36/PABPC1/TUT7	18	1.32908
GO:0051168	nuclear export	22/925	194/16782	0.00105703	0.0470378	0.0431629	NUP160/MAGOHB/CPSF6/RAN/XPO6/SRSF6/RAE1/RANGAP1/RPSA/NUP155/PHAX/RBM22/NPM1/SRSF3/NUP205/XPO7/ANP32B/THOC2/TCF7L2/BAG3/NUP58/U2AF1	22	1.32755
GO:0035194	posttranscriptional gene silencing by RNA	16/925	122/16782	0.00107996	0.0476093	0.0436873	PPP1R8/PUM1/ZMPSTE24/H3F3A/RAN/ZC3H7A/HELZ/MYCN/PUM2/ZC3H7B/CNOT6/WTIP/HIST1H3E/HIST1H4H/HIST1H3J/TUT7	16	1.32231
GO:0090068	positive regulation of cell cycle process	28/925	272/16782	0.00110996	0.0484786	0.044485	RCC2/SFPQ/MDM4/SLF2/RPL23/DBF4B/VPS4B/ARID3A/DDRGK1/DYNC1LI1/ECT2/PLK4/NPM1/CNOT6/EZH2/ZNF16/CDC7/BAX/PRKCE/KIF3B/ADAMTS1/CNOT6L/PLRG1/NIPBL/CEP120/CNOT4/DDX3X/ATRX	28	1.31445

## Sheet: Fig.3E_H3K36me3_lost
Cluster	ID	Description	GeneRatio	BgRatio	pvalue	p.adjust	qvalue	geneID	Count
GO_BP	GO:0016575	histone deacetylation	10/428	81/21081	5.56482e-06	0.0131483	0.0119321	PHB/HDAC7/CTBP1/HDAC6/MTA1/HDAC2/AKAP8L/ATXN3/TBL1XR1/MORF4L1	10
GO_BP	GO:0006476	protein deacetylation	11/428	101/21081	6.55612e-06	0.0131483	0.0119321	PHB/HDAC7/CTBP1/HDAC6/MTA1/HDAC2/AKAP8L/ATXN3/TBL1XR1/FLNA/MORF4L1	11
GO_BP	GO:0035601	protein deacylation	11/428	111/21081	1.6284e-05	0.0217718	0.019758	PHB/HDAC7/CTBP1/HDAC6/MTA1/HDAC2/AKAP8L/ATXN3/TBL1XR1/FLNA/MORF4L1	11
GO_BP	GO:0070482	response to oxygen levels	23/428	440/21081	3.78865e-05	0.0379907	0.0344767	ACTN4/PAK1/MYC/HK2/PSMD6/MTHFR/MECP2/CDKN1A/CITED2/TMBIM6/PSMA6/EIF4EBP1/PAM/HDAC2/PKM/SMAD4/PSMF1/PDPN/HIF1A/CAPN2/PGK1/CREBBP/PML	23
GO_BP	GO:0098732	macromolecule deacylation	11/428	128/21081	6.15585e-05	0.0464114	0.0421186	PHB/HDAC7/CTBP1/HDAC6/MTA1/HDAC2/AKAP8L/ATXN3/TBL1XR1/FLNA/MORF4L1	11
GO_BP	GO:0031532	actin cytoskeleton reorganization	10/428	109/21081	7.63057e-05	0.0464114	0.0421186	PAK1/BAIAP2/CAPN10/MINK1/HAX1/BCAR1/ARAP1/FLNA/MDK/BRSK2	10
GO_BP	GO:0032388	positive regulation of intracellular transport	15/428	234/21081	9.42313e-05	0.0464114	0.0421186	PAK1/EHD1/CAPN10/OAZ1/ITGB1BP1/TFDP2/BCAP31/FEZ1/ERBB2/BBC3/ANXA2/CTDSPL2/FLNA/CD81/PPM1A	15
GO_BP	GO:0032386	regulation of intracellular transport	20/428	376/21081	9.51936e-05	0.0464114	0.0421186	PARL/PAK1/NDRG4/EHD1/CAPN10/OAZ1/HAX1/ITGB1BP1/TFDP2/BCAP31/AKAP8L/FEZ1/ERBB2/BBC3/ANXA2/CTDSPL2/FLNA/CD81/BRSK2/PPM1A	20
GO_BP	GO:0032469	endoplasmic reticulum calcium ion homeostasis	5/428	24/21081	0.000104139	0.0464114	0.0421186	TMBIM6/PACS2/BCAP31/WFS1/PML	5
GO_BP	GO:1900024	regulation of substrate adhesion-dependent cell spreading	7/428	55/21081	0.000118531	0.0475428	0.0431453	ACTN4/LIMS1/ITGB1BP1/PTK2/PDPN/FLNA/MDK	7
KEGG	hsa04714	Thermogenesis	16/202	232/8105	0.000212317	0.0228123	0.0194771	6595/6300/2778/2260/64223/374291/10975/1345/6597/109/1347/6390/64764/6009/5567/6392	16
KEGG	hsa00010	Glycolysis / Gluconeogenesis	8/202	67/8105	0.00023938	0.0228123	0.0194771	55902/5230/5315/226/9562/501/3099/224	8
KEGG	hsa04110	Cell cycle	11/202	124/8105	0.00025347	0.0228123	0.0194771	4089/8379/1387/1026/4609/10926/3066/51433/1647/7029/996	11
KEGG	hsa05205	Proteoglycans in cancer	14/202	205/8105	0.000583667	0.0330588	0.0282256	6300/2260/3688/5727/3091/1026/4609/2316/5747/27250/9138/5567/5058/2064	14
KEGG	hsa04330	Notch signaling pathway	7/202	59/8105	0.000612199	0.0330588	0.0282256	1487/1387/8650/7090/3066/1488/9253	7

## Sheet: Fig.3E_CHD8_bound
Cluster	ID	Description	GeneRatio	BgRatio	pvalue	p.adjust	qvalue	geneID	Count
GO_BP	GO:0006402	mRNA catabolic process	35/355	454/21081	7.09392e-14	2.5602e-10	2.30814e-10	HNRNPR/YTHDF2/PABPC4/HNRNPU/RPS24/RPLP2/RPS3/CNOT2/UPF3A/APEX1/PSMB5/RPS2/RPS15A/CNOT1/RPL13/RPL23A/RPL27/DDX5/RPL17/RPL18A/EXOSC5/RPL18/PPP2R1A/PCBP4/RPL29/PSMD6/EIF4G1/PAIP1/TENT5A/FASTK/RPS20/YTHDF3/RPL30/PABPC1/RPL8	35
GO_BP	GO:0006401	RNA catabolic process	35/355	493/21081	7.8536e-13	1.41718e-09	1.27766e-09	HNRNPR/YTHDF2/PABPC4/HNRNPU/RPS24/RPLP2/RPS3/CNOT2/UPF3A/APEX1/PSMB5/RPS2/RPS15A/CNOT1/RPL13/RPL23A/RPL27/DDX5/RPL17/RPL18A/EXOSC5/RPL18/PPP2R1A/PCBP4/RPL29/PSMD6/EIF4G1/PAIP1/TENT5A/FASTK/RPS20/YTHDF3/RPL30/PABPC1/RPL8	35
GO_BP	GO:0000184	nuclear-transcribed mRNA catabolic process, nonsense-mediated decay	19/355	145/21081	5.01844e-12	6.03719e-09	5.44281e-09	RPS24/RPLP2/RPS3/UPF3A/RPS2/RPS15A/RPL13/RPL23A/RPL27/RPL17/RPL18A/RPL18/PPP2R1A/RPL29/EIF4G1/RPS20/RPL30/PABPC1/RPL8	19
GO_BP	GO:0006413	translational initiation	22/355	220/21081	2.47889e-11	2.23658e-08	2.01638e-08	YTHDF2/RPS24/RPLP2/RPS3/RPS2/RPS15A/RPL13/RPL23A/RPL27/RPL17/EIF3G/RPL18A/RPL18/RPL29/EIF4G1/EIF4E/PAIP1/RPS20/YTHDF3/RPL30/PABPC1/RPL8	22
GO_BP	GO:0000956	nuclear-transcribed mRNA catabolic process	23/355	258/21081	8.99323e-11	6.49132e-08	5.85223e-08	RPS24/RPLP2/RPS3/CNOT2/UPF3A/RPS2/RPS15A/CNOT1/RPL13/RPL23A/RPL27/DDX5/RPL17/RPL18A/EXOSC5/RPL18/PPP2R1A/RPL29/EIF4G1/RPS20/RPL30/PABPC1/RPL8	23
GO_BP	GO:1903311	regulation of mRNA metabolic process	27/355	386/21081	5.06351e-10	3.0457e-07	2.74584e-07	HNRNPR/YTHDF2/PABPC4/SF3B4/HNRNPU/CPSF7/APEX1/RBM23/PSMB5/CNOT1/DDX5/SRSF2/PTBP1/SNRPA/EXOSC5/RBM39/PCBP4/PSMD6/EIF4G1/TRA2B/PAIP1/TENT5A/WTAP/FASTK/YTHDF3/PABPC1/PUF60	27
GO_BP	GO:0006614	SRP-dependent cotranslational protein targeting to membrane	15/355	120/21081	1.76742e-09	9.11234e-07	8.2152e-07	RPS24/RPLP2/RPS3/RPS2/RPS15A/RPL13/RPL23A/RPL27/RPL17/RPL18A/RPL18/RPL29/RPS20/RPL30/RPL8	15
GO_BP	GO:0006613	cotranslational protein targeting to membrane	15/355	124/21081	2.80446e-09	1.26516e-06	1.1406e-06	RPS24/RPLP2/RPS3/RPS2/RPS15A/RPL13/RPL23A/RPL27/RPL17/RPL18A/RPL18/RPL29/RPS20/RPL30/RPL8	15
GO_BP	GO:0019080	viral gene expression	20/355	239/21081	4.65363e-09	1.8661e-06	1.68238e-06	RPS24/RPLP2/RPS3/PCBP2/RPS2/RPS15A/RPL13/RPL23A/RPL27/RPL17/PTBP1/EIF3G/SMARCA4/RPL18A/RPL18/RPL29/ZNF639/RPS20/RPL30/RPL8	20
GO_BP	GO:0045047	protein targeting to ER	15/355	136/21081	1.01261e-08	3.65451e-06	3.29471e-06	RPS24/RPLP2/RPS3/RPS2/RPS15A/RPL13/RPL23A/RPL27/RPL17/RPL18A/RPL18/RPL29/RPS20/RPL30/RPL8	15
GO_BP	GO:0072599	establishment of protein localization to endoplasmic reticulum	15/355	140/21081	1.50722e-08	4.94505e-06	4.45819e-06	RPS24/RPLP2/RPS3/RPS2/RPS15A/RPL13/RPL23A/RPL27/RPL17/RPL18A/RPL18/RPL29/RPS20/RPL30/RPL8	15
GO_BP	GO:0000377	RNA splicing, via transesterification reactions with bulged adenosine as nucleophile	26/355	435/21081	2.77579e-08	7.70602e-06	6.94734e-06	HNRNPR/SF3B4/SNRPE/HNRNPU/CPSF7/PCBP2/RBM23/SRRM2/EFTUD2/DDX5/SRSF2/PTBP1/SNRPA/HNRNPUL1/GEMIN7/SYMPK/RBM39/U2AF1/PCBP4/TRA2B/WTAP/SRRT/PABPC1/PUF60/ELAVL2/PQBP1	26
GO_BP	GO:0000398	mRNA splicing, via spliceosome	26/355	435/21081	2.77579e-08	7.70602e-06	6.94734e-06	HNRNPR/SF3B4/SNRPE/HNRNPU/CPSF7/PCBP2/RBM23/SRRM2/EFTUD2/DDX5/SRSF2/PTBP1/SNRPA/HNRNPUL1/GEMIN7/SYMPK/RBM39/U2AF1/PCBP4/TRA2B/WTAP/SRRT/PABPC1/PUF60/ELAVL2/PQBP1	26
GO_BP	GO:0000375	RNA splicing, via transesterification reactions	26/355	438/21081	3.18713e-08	8.21596e-06	7.40708e-06	HNRNPR/SF3B4/SNRPE/HNRNPU/CPSF7/PCBP2/RBM23/SRRM2/EFTUD2/DDX5/SRSF2/PTBP1/SNRPA/HNRNPUL1/GEMIN7/SYMPK/RBM39/U2AF1/PCBP4/TRA2B/WTAP/SRRT/PABPC1/PUF60/ELAVL2/PQBP1	26
GO_BP	GO:0006612	protein targeting to membrane	18/355	231/21081	8.27804e-08	1.9917e-05	1.79561e-05	RPS24/RPLP2/PEX16/RPS3/RPS2/RPS15A/RPL13/RPL23A/ERBB2/RPL27/RPL17/RPL18A/RPL18/ITGB1BP1/RPL29/RPS20/RPL30/RPL8	18
GO_BP	GO:0070972	protein localization to endoplasmic reticulum	15/355	169/21081	1.87442e-07	4.22799e-05	3.81174e-05	RPS24/RPLP2/RPS3/RPS2/RPS15A/RPL13/RPL23A/RPL27/RPL17/RPL18A/RPL18/RPL29/RPS20/RPL30/RPL8	15
GO_BP	GO:0019083	viral transcription	17/355	221/21081	2.28659e-07	4.8543e-05	4.37639e-05	RPS24/RPLP2/RPS3/RPS2/RPS15A/RPL13/RPL23A/RPL27/RPL17/SMARCA4/RPL18A/RPL18/RPL29/ZNF639/RPS20/RPL30/RPL8	17
GO_BP	GO:0090150	establishment of protein localization to membrane	22/355	379/21081	5.46369e-07	0.000109547	9.87618e-05	RPS24/RPLP2/PEX16/RPS3/RPS2/RPS15A/RPL13/RPL23A/ERBB2/RPL27/RPL17/RPL18A/CALM3/RPL18/ITGB1BP1/YWHAQ/MAIP1/GGA1/RPL29/RPS20/RPL30/RPL8	22
GO_BP	GO:0006605	protein targeting	25/355	483/21081	7.75465e-07	0.000147298	0.000132796	UBE2J2/HAX1/RPS24/RPLP2/PEX16/RPS3/ZFAND6/RPS2/RPS15A/RPL13/RPL23A/ERBB2/RPL27/HGS/RPL17/RPL18A/RPL18/ITGB1BP1/YWHAQ/RPL29/PARL/UBE2D3/RPS20/RPL30/RPL8	25
GO_BP	GO:0043484	regulation of RNA splicing	14/355	167/21081	9.61751e-07	0.000173548	0.000156462	SF3B4/HNRNPU/RBM23/DDX5/SRSF2/PTBP1/HNRNPLL/RBM39/PCBP4/TRA2B/WTAP/FASTK/PUF60/PQBP1	14
GO_BP	GO:0002181	cytoplasmic translation	11/355	106/21081	1.76544e-06	0.000303403	0.000273532	YTHDF2/PKM/RPL17/EIF3G/RPL18A/RPL18/RPL29/CNBP/EIF4G1/RPL30/RPL8	11
GO_BP	GO:0061013	regulation of mRNA catabolic process	16/355	237/21081	2.90496e-06	0.000476546	0.000429629	HNRNPR/YTHDF2/PABPC4/HNRNPU/APEX1/PSMB5/CNOT1/EXOSC5/PCBP4/PSMD6/EIF4G1/PAIP1/TENT5A/FASTK/YTHDF3/PABPC1	16
GO_BP	GO:0043488	regulation of mRNA stability	15/355	213/21081	3.54039e-06	0.000555533	0.000500839	HNRNPR/YTHDF2/PABPC4/HNRNPU/APEX1/PSMB5/EXOSC5/PCBP4/PSMD6/EIF4G1/PAIP1/TENT5A/FASTK/YTHDF3/PABPC1	15
GO_BP	GO:0045787	positive regulation of cell cycle	22/355	433/21081	4.85293e-06	0.000704818	0.000635427	HNRNPU/RHNO1/MDM2/CNOT2/ANAPC7/APEX1/RPS15A/SH2B1/CNOT1/CDC27/PRMT1/MED25/AURKA/APP/PCBP4/EIF4G1/EIF4E/CEP120/MACROH2A1/CITED2/DBF4/HCFC1	22
GO_BP	GO:0050684	regulation of mRNA processing	13/355	166/21081	5.00315e-06	0.000704818	0.000635427	SF3B4/HNRNPU/CPSF7/RBM23/DDX5/SRSF2/PTBP1/SNRPA/RBM39/PCBP4/TRA2B/WTAP/PUF60	13
GO_BP	GO:0048024	regulation of mRNA splicing, via spliceosome	11/355	118/21081	5.07766e-06	0.000704818	0.000635427	SF3B4/HNRNPU/RBM23/DDX5/SRSF2/PTBP1/RBM39/PCBP4/TRA2B/WTAP/PUF60	11
GO_BP	GO:0000070	mitotic sister chromatid segregation	13/355	169/21081	6.08887e-06	0.000813879	0.00073375	NSL1/HNRNPU/ANAPC7/CDC27/CHMP6/PSMG2/AKAP8/AKAP8L/PPP2R1A/NAA50/SMC4/TACC3/MACROH2A1	13
GO_BP	GO:0034250	positive regulation of cellular amide metabolic process	14/355	197/21081	6.73567e-06	0.000868179	0.000782705	YTHDF2/PICALM/UPF3A/PKM/EIF5A/ERBB2/APP/CNBP/EIF4G1/PAIP1/RCC1L/YTHDF3/RPL30/PABPC1	14
GO_BP	GO:0043487	regulation of RNA stability	15/355	227/21081	7.68072e-06	0.000955852	0.000861746	HNRNPR/YTHDF2/PABPC4/HNRNPU/APEX1/PSMB5/EXOSC5/PCBP4/PSMD6/EIF4G1/PAIP1/TENT5A/FASTK/YTHDF3/PABPC1	15
GO_BP	GO:0090068	positive regulation of cell cycle process	18/355	323/21081	1.03577e-05	0.00124604	0.00112336	HNRNPU/RHNO1/MDM2/CNOT2/ANAPC7/APEX1/SH2B1/CNOT1/CDC27/PRMT1/MED25/AURKA/APP/PCBP4/EIF4G1/CEP120/MACROH2A1/DBF4	18
GO_BP	GO:0070646	protein modification by small protein removal	18/355	337/21081	1.83343e-05	0.00213447	0.00192433	COPS7A/MDM2/PSMB5/HIF1A/ATXN3/INO80E/HGS/USP14/SMAD4/NOP53/STAMBP/MBD5/PSMD6/SENP7/SMAD1/ENY2/MYC/HCFC1	18
GO_BP	GO:0140014	mitotic nuclear division	17/355	309/21081	2.14691e-05	0.00242132	0.00218293	AURKAIP1/NSL1/HNRNPU/ANAPC7/SH2B1/CDC27/NFE2L1/CHMP6/PSMG2/AKAP8/AKAP8L/PPP2R1A/AURKA/NAA50/SMC4/TACC3/MACROH2A1	17
GO_BP	GO:0045727	positive regulation of translation	12/355	164/21081	2.2875e-05	0.0025017	0.0022554	YTHDF2/UPF3A/PKM/EIF5A/ERBB2/CNBP/EIF4G1/PAIP1/RCC1L/YTHDF3/RPL30/PABPC1	12
GO_BP	GO:0031498	chromatin disassembly	5/355	22/21081	2.73868e-05	0.00282397	0.00254594	SMARCD1/SMARCC2/SMARCE1/SMARCA4/MAP1S	5
GO_BP	GO:0032986	protein-DNA complex disassembly	5/355	22/21081	2.73868e-05	0.00282397	0.00254594	SMARCD1/SMARCC2/SMARCE1/SMARCA4/MYC	5
GO_BP	GO:0006913	nucleocytoplasmic transport	19/355	386/21081	3.32925e-05	0.00333757	0.00300898	SNRPE/HIKESHI/PRKAG1/MDM2/UPF3A/IPO4/PPM1A/CTDSPL2/DDX19B/EIF5A/NF1/SRSF2/AKAP8L/GEMIN7/SYMPK/U2AF1/KPNA1/EIF4E/ENY2	19
GO_BP	GO:0000819	sister chromatid segregation	13/355	200/21081	3.67465e-05	0.00351174	0.003166	NSL1/HNRNPU/ANAPC7/CDC27/CHMP6/PSMG2/AKAP8/AKAP8L/PPP2R1A/NAA50/SMC4/TACC3/MACROH2A1	13
GO_BP	GO:0051169	nuclear transport	19/355	389/21081	3.69759e-05	0.00351174	0.003166	SNRPE/HIKESHI/PRKAG1/MDM2/UPF3A/IPO4/PPM1A/CTDSPL2/DDX19B/EIF5A/NF1/SRSF2/AKAP8L/GEMIN7/SYMPK/U2AF1/KPNA1/EIF4E/ENY2	19
GO_BP	GO:0032984	protein-containing complex disassembly	18/355	358/21081	4.06473e-05	0.00376144	0.00339111	AURKAIP1/CFL1/SMARCD1/SMARCC2/MRPL52/IST1/EIF5A/SMARCE1/SMARCA4/MAP1S/MRPL53/WDR1/MRPS18C/MRPS30/MRPS28/MYC/UBQLN1/HDAC6	18
GO_BP	GO:0007050	cell cycle arrest	14/355	252/21081	0.000102468	0.00924513	0.00833492	PRKAG1/MDM2/CNOT2/PRKAB1/PPM1A/MLST8/CNOT1/MAP2K6/PRMT1/MED25/AURKA/PCBP4/NBN/MYC	14
GO_BP	GO:0016579	protein deubiquitination	16/355	320/21081	0.000115373	0.0101557	0.0091558	MDM2/PSMB5/HIF1A/ATXN3/INO80E/HGS/USP14/SMAD4/NOP53/STAMBP/MBD5/PSMD6/SMAD1/ENY2/MYC/HCFC1	16
GO_BP	GO:0000380	alternative mRNA splicing, via spliceosome	8/355	91/21081	0.000150681	0.0129478	0.0116731	HNRNPU/DDX5/SRSF2/PTBP1/TRA2B/WTAP/PUF60/PQBP1	8
GO_BP	GO:0006356	regulation of transcription by RNA polymerase I	5/355	32/21081	0.00018239	0.015308	0.0138009	ERBB2/SMARCA4/NOP53/MACROH2A1/MAF1	5
GO_BP	GO:2001252	positive regulation of chromosome organization	12/355	206/21081	0.000205026	0.0168168	0.0151611	HNRNPU/ANAPC7/CDC27/WBP2/SMAD4/SIRT6/AKAP8/AKAP8L/PNKP/CCT5/MACROH2A1/NBN	12
GO_BP	GO:0006414	translational elongation	10/355	148/21081	0.000210794	0.0169057	0.0152413	AURKAIP1/RPLP2/MRPL52/EIF5A/MRPL53/SELENOT/MRPS18C/MRPS30/MRPS28/RPL30	10
GO_BP	GO:0016358	dendrite development	14/355	273/21081	0.000235736	0.018495	0.0166742	ITGB1/CAPRIN1/CFL1/PICALM/MAP1S/PAK4/BTBD3/ZMYND8/APP/ITSN1/SLC25A46/CUX1/HDAC6/PQBP1	14
GO_BP	GO:1901184	regulation of ERBB signaling pathway	8/355	98/21081	0.000252019	0.0193519	0.0174466	ARAP1/ARHGEF7/ERBB2/CHMP6/HGS/SNX5/ZGPAT/APP	8
GO_BP	GO:0045931	positive regulation of mitotic cell cycle	11/355	181/21081	0.000260378	0.0195772	0.0176498	HNRNPU/MDM2/ANAPC7/APEX1/SH2B1/CDC27/AURKA/APP/EIF4G1/EIF4E/MACROH2A1	11
GO_BP	GO:0033143	regulation of intracellular steroid hormone receptor signaling pathway	7/355	75/21081	0.000269042	0.0198158	0.0178648	CNOT2/CNOT1/DDX5/WBP2/SMARCA4/UFSP2/HDAC6	7
GO_BP	GO:1901185	negative regulation of ERBB signaling pathway	6/355	54/21081	0.000285672	0.0206198	0.0185897	ARHGEF7/ERBB2/CHMP6/HGS/SNX5/ZGPAT	6
GO_BP	GO:0006337	nucleosome disassembly	4/355	20/21081	0.000309441	0.0218975	0.0197417	SMARCD1/SMARCC2/SMARCE1/SMARCA4	4
GO_BP	GO:0007059	chromosome segregation	16/355	352/21081	0.000338395	0.0234859	0.0211737	NSL1/HNRNPU/RPS3/ANAPC7/NAA60/CDC27/CHMP6/PSMG2/AKAP8/AKAP8L/PPP2R1A/NAA50/SMC4/TACC3/CENPH/MACROH2A1	16
GO_BP	GO:0044773	mitotic DNA damage checkpoint	9/355	130/21081	0.000362778	0.0247031	0.022271	MDM2/CNOT2/CNOT1/NOP53/PRMT1/BRSK1/AURKA/PCBP4/NBN	9
GO_BP	GO:0045840	positive regulation of mitotic nuclear division	6/355	57/21081	0.000384759	0.0257147	0.023183	HNRNPU/ANAPC7/SH2B1/CDC27/AURKA/MACROH2A1	6
GO_BP	GO:0000381	regulation of alternative mRNA splicing, via spliceosome	7/355	80/21081	0.000400818	0.0261018	0.023532	HNRNPU/DDX5/SRSF2/PTBP1/TRA2B/WTAP/PUF60	7
GO_BP	GO:0006260	DNA replication	14/355	288/21081	0.000405015	0.0261018	0.023532	CACYBP/RHNO1/NAP1L1/CDK2AP1/POLI/WDR18/PNKP/PPP2R1A/MCM5/GMNN/DBF4/DNAJC2/REPIN1/NBN	14
GO_BP	GO:0016575	histone deacetylation	7/355	81/21081	0.000432493	0.0273836	0.0246877	ATXN3/MTA1/MIER2/SIRT6/AKAP8/AKAP8L/HDAC6	7
GO_BP	GO:0062033	positive regulation of mitotic sister chromatid segregation	4/355	22/21081	0.000454939	0.0283082	0.0255212	HNRNPU/ANAPC7/CDC27/MACROH2A1	4
GO_BP	GO:1900193	regulation of oocyte maturation	3/355	10/21081	0.000520419	0.0318337	0.0286996	YTHDF2/PPP2R1A/AURKA	3
GO_BP	GO:0030520	intracellular estrogen receptor signaling pathway	6/355	61/21081	0.00055648	0.033231	0.0299593	CNOT2/DDX54/CNOT1/DDX5/WBP2/UFSP2	6
GO_BP	GO:0044774	mitotic DNA integrity checkpoint	9/355	138/21081	0.000561677	0.033231	0.0299593	MDM2/CNOT2/CNOT1/NOP53/PRMT1/BRSK1/AURKA/PCBP4/NBN	9
GO_BP	GO:0043161	proteasome-mediated ubiquitin-dependent protein catabolic process	19/355	483/21081	0.000590543	0.0340111	0.0306626	UBE2J2/PCBP2/MDM2/ANAPC7/PSMB5/ATXN3/MTA1/CDC27/USP14/SIRT6/FBXL12/NOP53/AURKA/PSMD6/TMEM129/FBXL5/UBE2D3/FBXO38/UBQLN1	19
GO_BP	GO:0016197	endosomal transport	13/355	265/21081	0.000593709	0.0340111	0.0306626	RAB13/PICALM/CHMP6/HGS/PLEKHJ1/UBXN6/SNX5/STX16/ITSN1/TOM1/GGA1/TBC1D14/REPS1	13
GO_BP	GO:1901522	positive regulation of transcription from RNA polymerase II promoter involved in cellular response to chemical stimulus	4/355	24/21081	0.000643541	0.0362897	0.0327168	HIF1A/SMAD4/XBP1/SMAD1	4
GO_BP	GO:0010603	regulation of cytoplasmic mRNA processing body assembly	3/355	11/21081	0.000706664	0.0386417	0.0348373	CNOT2/ATXN2L/CNOT1	3
GO_BP	GO:0015937	coenzyme A biosynthetic process	3/355	11/21081	0.000706664	0.0386417	0.0348373	PPCS/COASY/DCAKD	3
GO_BP	GO:0000082	G1/S transition of mitotic cell cycle	14/355	306/21081	0.000736192	0.0394058	0.0355262	ITGB1/MDM2/CNOT2/APEX1/CNOT1/PRMT1/AURKA/MCM5/PCBP4/EIF4G1/EIF4E/GMNN/DBF4/MYC	14
GO_BP	GO:0006611	protein export from nucleus	11/355	205/21081	0.000744395	0.0394058	0.0355262	MDM2/PPM1A/CTDSPL2/DDX19B/EIF5A/SRSF2/AKAP8L/SYMPK/U2AF1/EIF4E/ENY2	11
GO_BP	GO:0007088	regulation of mitotic nuclear division	10/355	174/21081	0.000759807	0.0394058	0.0355262	AURKAIP1/HNRNPU/ANAPC7/SH2B1/CDC27/NFE2L1/PSMG2/AURKA/TACC3/MACROH2A1	10
GO_BP	GO:1903313	positive regulation of mRNA metabolic process	7/355	89/21081	0.000764313	0.0394058	0.0355262	HNRNPR/YTHDF2/SF3B4/CNOT1/TRA2B/YTHDF3/PABPC1	7
GO_BP	GO:0006977	DNA damage response, signal transduction by p53 class mediator resulting in cell cycle arrest	6/355	65/21081	0.000782526	0.0397766	0.0358604	MDM2/CNOT2/CNOT1/PRMT1/AURKA/PCBP4	6
GO_BP	GO:0072431	signal transduction involved in mitotic G1 DNA damage checkpoint	6/355	66/21081	0.000848766	0.041631	0.0375323	MDM2/CNOT2/CNOT1/PRMT1/AURKA/PCBP4	6
GO_BP	GO:1902400	intracellular signal transduction involved in G1 DNA damage checkpoint	6/355	66/21081	0.000848766	0.041631	0.0375323	MDM2/CNOT2/CNOT1/PRMT1/AURKA/PCBP4	6
GO_BP	GO:0042058	regulation of epidermal growth factor receptor signaling pathway	7/355	91/21081	0.00087254	0.041631	0.0375323	ARAP1/ARHGEF7/CHMP6/HGS/SNX5/ZGPAT/APP	7
GO_BP	GO:0071158	positive regulation of cell cycle arrest	7/355	91/21081	0.00087254	0.041631	0.0375323	MDM2/CNOT2/CNOT1/PRMT1/MED25/AURKA/PCBP4	7
GO_BP	GO:0030330	DNA damage response, signal transduction by p53 class mediator	8/355	118/21081	0.000876685	0.041631	0.0375323	MDM2/CNOT2/CNOT1/DDX5/PRMT1/AURKA/PCBP4/NBN	8
GO_BP	GO:0000209	protein polyubiquitination	16/355	385/21081	0.000888688	0.0416529	0.0375521	UBE2J2/MDM2/ANAPC7/PSMB5/RNF167/GPS2/CDC27/NFE2L1/FBXL12/UBE2F/PSMD6/TMEM129/FBXL5/UBE2D3/FBXO38/HDAC6	16
GO_BP	GO:0033044	regulation of chromosome organization	16/355	389/21081	0.00099037	0.0442946	0.0399337	HNRNPU/ANAPC7/CDC27/WBP2/PSMG2/SMAD4/SIRT6/AKAP8/AKAP8L/MAP1S/PNKP/TACC3/CCT5/MACROH2A1/NBN/MYC	16
GO_BP	GO:0072413	signal transduction involved in mitotic cell cycle checkpoint	6/355	68/21081	0.000994143	0.0442946	0.0399337	MDM2/CNOT2/CNOT1/PRMT1/AURKA/PCBP4	6
GO_BP	GO:1902402	signal transduction involved in mitotic DNA damage checkpoint	6/355	68/21081	0.000994143	0.0442946	0.0399337	MDM2/CNOT2/CNOT1/PRMT1/AURKA/PCBP4	6
GO_BP	GO:1902403	signal transduction involved in mitotic DNA integrity checkpoint	6/355	68/21081	0.000994143	0.0442946	0.0399337	MDM2/CNOT2/CNOT1/PRMT1/AURKA/PCBP4	6
GO_BP	GO:0044839	cell cycle G2/M phase transition	14/355	317/21081	0.00103435	0.045524	0.041042	ENSA/PSMB5/FBXL12/AKAP8/AKAP8L/CALM3/NOP53/PPP2R1A/BRSK1/AURKA/APP/PSMD6/MACROH2A1/NBN	14
GO_BP	GO:0000280	nuclear division	18/355	469/21081	0.00108084	0.0469972	0.0423702	AURKAIP1/RAD54L/NSL1/HNRNPU/ANAPC7/SH2B1/CDC27/NFE2L1/CHMP6/PSMG2/AKAP8/AKAP8L/PPP2R1A/AURKA/NAA50/SMC4/TACC3/MACROH2A1	18
GO_BP	GO:0006406	mRNA export from nucleus	8/355	123/21081	0.00114816	0.0473772	0.0427128	DDX19B/EIF5A/SRSF2/AKAP8L/SYMPK/U2AF1/EIF4E/ENY2	8
GO_BP	GO:0071427	mRNA-containing ribonucleoprotein complex export from nucleus	8/355	123/21081	0.00114816	0.0473772	0.0427128	DDX19B/EIF5A/SRSF2/AKAP8L/SYMPK/U2AF1/EIF4E/ENY2	8
GO_BP	GO:0015931	nucleobase-containing compound transport	13/355	285/21081	0.00115812	0.0473772	0.0427128	HNRNPU/UPF3A/DDX19B/EIF5A/SLC35B1/SRSF2/AKAP8L/SYMPK/U2AF1/EIF4E/SLC35B2/ENY2/SLC35A2	13
GO_BP	GO:0007183	SMAD protein complex assembly	3/355	13/21081	0.0011946	0.0473772	0.0427128	PPM1A/SMAD4/SMAD1	3
GO_BP	GO:0033127	regulation of histone phosphorylation	3/355	13/21081	0.0011946	0.0473772	0.0427128	AKAP8/AKAP8L/MACROH2A1	3
GO_BP	GO:0060281	regulation of oocyte development	3/355	13/21081	0.0011946	0.0473772	0.0427128	YTHDF2/PPP2R1A/AURKA	3
GO_BP	GO:1905879	regulation of oogenesis	3/355	13/21081	0.0011946	0.0473772	0.0427128	YTHDF2/PPP2R1A/AURKA	3
GO_BP	GO:2000767	positive regulation of cytoplasmic translation	3/355	13/21081	0.0011946	0.0473772	0.0427128	YTHDF2/PKM/CNBP	3
GO_BP	GO:0098813	nuclear chromosome segregation	13/355	287/21081	0.00123344	0.0483855	0.0436218	NSL1/HNRNPU/ANAPC7/CDC27/CHMP6/PSMG2/AKAP8/AKAP8L/PPP2R1A/NAA50/SMC4/TACC3/MACROH2A1	13
GO_BP	GO:0030518	intracellular steroid hormone receptor signaling pathway	8/355	125/21081	0.00127392	0.0494364	0.0445693	CNOT2/DDX54/CNOT1/DDX5/WBP2/SMARCA4/UFSP2/HDAC6	8
KEGG	hsa03010	Ribosome	17/175	158/8105	4.31956e-08	9.76222e-06	9.45757e-06	100526842/6139/6187/6224/6210/51023/6156/6181/6229/6142/6132/6137/6159/6141/6188/6147/6155	17
KEGG	hsa05171	Coronavirus disease - COVID-19	16/175	232/8105	3.85662e-05	0.00435798	0.00422198	100526842/6139/6187/6224/6210/6156/6181/6229/6142/6132/6137/6159/6141/6188/6147/6155	16
KEGG	hsa03040	Spliceosome	11/175	151/8105	0.000406968	0.0269306	0.0260902	7307/10084/22827/6626/10262/6434/6635/3192/9343/1655/6427	11
KEGG	hsa04714	Thermogenesis	14/175	232/8105	0.000476648	0.0269306	0.0260902	498/64223/374291/51548/6597/5571/6602/6601/25915/64764/493753/5564/388753/6605	14

## Sheet: Fig.3G-I_PCR_qPCR_Primers
AS validation oligonucleotides list
Oligo names	Gene symbol	Accession number (Ensembl)	Sequence 5’ → 3’	Tm	Amplicon size (bp)
ITSN1 SE fw	ITNS1	ENSG00000205726	AGAGTCCTGCTAGTCTAAAGCGAG	61.46	138, 351
ITSN1 SE rv	ITNS1	ENSG00000205726	AAATCAGCTGACCAGGGGCGA	64.15
TBP fw	TBP	ENSG00000112592	TTCGGAGAGTTCTGGGATTGTA	58.56	227
TBP rv	TBP	ENSG00000112592	TGGACTGTTCTTCACTCTTGGC	60.49
ChIP-qPCR oligonucleotides list
Oligo names	Gene symbol	Accession number (Ensembl)	Sequence 5’ → 3’	Tm	Amplicon size (bp)
ITSN1 ChIPqPCR 1 fw	ITNS1	ENSG00000205726	GCCCCTGGTCAGCTGATTTT	60.61	135
ITSN1 ChIPqPCR 1 rv	ITNS1	ENSG00000205726	GCGTCCCTTTGAGATTTTGTGT	59.71
hGD12 fw	//	//	GGTGGCACATGACTGTAAACC	59.46	64
hGD12 rv	//	//	CCAGGTTGCAGCGATTTT	56.29
hGD4 fw	//	//	CTTCTTGACCTCTCCGCATC	58.07	82
hGD4 rv	//	//	CGAATGTGACTGGGTCATGT	57.9

## Sheet: Fig.4C-E_IP_Proteins_List
IP17 / IgG (A+B+C)						IP18 / IgG (A+B+C)
Master Protein Accessions	Description	Description	Prot. Fold change	p-value		Master Protein Accessions	Description	Description	Prot. Fold change	p-value		Overlap IP17 (A+B+C) + IP18 (A+B+C)
Q9HCK8	Chromodomain-helicase-DNA-binding protein 8 OS=Homo sapiens OX=9606 GN=CHD8 PE=1 SV=5	CHD8	6.87683	331.414		Q9ULD0	2-oxoglutarate dehydrogenase-like, mitochondrial OS=Homo sapiens OX=9606 GN=OGDHL PE=1 SV=3	OGDHL	6.11497	21.4887		CHD8
P14635	G2/mitotic-specific cyclin-B1 OS=Homo sapiens OX=9606 GN=CCNB1 PE=1 SV=1	CCNB1	5.33772	19.8711		P36957	Dihydrolipoyllysine-residue succinyltransferase component of 2-oxoglutarate dehydrogenase complex, mitochondrial OS=Homo sapiens OX=9606 GN=DLST PE=1 SV=4	DLST	5.99485	31.9307		KPNA1
Q9UER7	Death domain-associated protein 6 OS=Homo sapiens OX=9606 GN=DAXX PE=1 SV=2	DAXX	4.25091	6.24316		Q9HCK8	Chromodomain-helicase-DNA-binding protein 8 OS=Homo sapiens OX=9606 GN=CHD8 PE=1 SV=5	CHD8	5.94976	326.714		KPNA2
O60684	Importin subunit alpha-7 OS=Homo sapiens OX=9606 GN=KPNA6 PE=1 SV=1	KPNA6	3.9546	4.55879		Q9UL42	Paraneoplastic antigen Ma2 OS=Homo sapiens OX=9606 GN=PNMA2 PE=1 SV=2	PNMA2	4.5634	26.7805		DLST
P52294	Importin subunit alpha-5 OS=Homo sapiens OX=9606 GN=KPNA1 PE=1 SV=3	KPNA1	3.8418	6.2313		Q02218	2-oxoglutarate dehydrogenase, mitochondrial OS=Homo sapiens OX=9606 GN=OGDH PE=1 SV=3	OGDH	4.28074	76.8838		AP2A1
Q99623	Prohibitin-2 OS=Homo sapiens OX=9606 GN=PHB2 PE=1 SV=2	PHB2	3.75887	16.6943		P04196	Histidine-rich glycoprotein OS=Homo sapiens OX=9606 GN=HRG PE=1 SV=1	HRG	4.1217	4.40978		CHD2
P06493	Cyclin-dependent kinase 1 OS=Homo sapiens OX=9606 GN=CDK1 PE=1 SV=3	CDK1	3.71659	20.1124		P09622	Dihydrolipoyl dehydrogenase, mitochondrial OS=Homo sapiens OX=9606 GN=DLD PE=1 SV=2	DLD	3.00919	11.858		HNRNPA1
Q2M1K9	Zinc finger protein 423 OS=Homo sapiens OX=9606 GN=ZNF423 PE=1 SV=1	ZNF423	3.68692	10.8545		P52294	Importin subunit alpha-5 OS=Homo sapiens OX=9606 GN=KPNA1 PE=1 SV=3	KPNA1	3.00194	5.25188		OGDH
O60216	Double-strand-break repair protein rad21 homolog OS=Homo sapiens OX=9606 GN=RAD21 PE=1 SV=2	RAD21	3.47558	23.3602		O14647	Chromodomain-helicase-DNA-binding protein 2 OS=Homo sapiens OX=9606 GN=CHD2 PE=1 SV=2	CHD2	2.43914	7.78392		HNRNPL
P52292	Importin subunit alpha-1 OS=Homo sapiens OX=9606 GN=KPNA2 PE=1 SV=1	KPNA2	3.41239	13.1488		P52292	Importin subunit alpha-1 OS=Homo sapiens OX=9606 GN=KPNA2 PE=1 SV=1	KPNA2	2.18689	5.11451		HNRNPA2B1
Q8N3U4	Cohesin subunit SA-2 OS=Homo sapiens OX=9606 GN=STAG2 PE=1 SV=3	STAG2	3.33647	21.2298		Q8ND90	Paraneoplastic antigen Ma1 OS=Homo sapiens OX=9606 GN=PNMA1 PE=1 SV=2	PNMA1	1.92799	4.56535		HSP90B1
P46100	Transcriptional regulator ATRX OS=Homo sapiens OX=9606 GN=ATRX PE=1 SV=5	ATRX	2.97157	32.673		P00558	Phosphoglycerate kinase 1 OS=Homo sapiens OX=9606 GN=PGK1 PE=1 SV=3	PGK1	1.69211	4.76916		HNRNPU
Q14683	Structural maintenance of chromosomes protein 1A OS=Homo sapiens OX=9606 GN=SMC1A PE=1 SV=2	SMC1A	2.95091	61.141		P09651	Heterogeneous nuclear ribonucleoprotein A1 OS=Homo sapiens OX=9606 GN=HNRNPA1 PE=1 SV=5	HNRNPA1	1.47237	7.61026		HSPA8
Q9UQE7	Structural maintenance of chromosomes protein 3 OS=Homo sapiens OX=9606 GN=SMC3 PE=1 SV=2	SMC3	2.90327	59.0404		O95782	AP-2 complex subunit alpha-1 OS=Homo sapiens OX=9606 GN=AP2A1 PE=1 SV=3	AP2A1	1.43288	5.72924		LMNB1
P36957	Dihydrolipoyllysine-residue succinyltransferase component of 2-oxoglutarate dehydrogenase complex, mitochondrial OS=Homo sapiens OX=9606 GN=DLST PE=1 SV=4	DLST	2.64626	8.38489		P14866	Heterogeneous nuclear ribonucleoprotein L OS=Homo sapiens OX=9606 GN=HNRNPL PE=1 SV=2	HNRNPL	1.19814	6.77907		HNRNPM
Q8WVM7	Cohesin subunit SA-1 OS=Homo sapiens OX=9606 GN=STAG1 PE=1 SV=3	STAG1	2.58227	12.6445		P14625	Endoplasmin OS=Homo sapiens OX=9606 GN=HSP90B1 PE=1 SV=1	HSP90B1	1.15706	5.69203		RIF1
Q5T1M5	FK506-binding protein 15 OS=Homo sapiens OX=9606 GN=FKBP15 PE=1 SV=2	FKBP15	2.46791	4.54287		P02751	Fibronectin OS=Homo sapiens OX=9606 GN=FN1 PE=1 SV=4	FN1	1.1485	6.42727		VIM
P38919	Eukaryotic initiation factor 4A-III OS=Homo sapiens OX=9606 GN=EIF4A3 PE=1 SV=4	EIF4A3	2.35605	10.6197		P78347	General transcription factor II-I OS=Homo sapiens OX=9606 GN=GTF2I PE=1 SV=2	GTF2I	0.853738	15.4362		NUMA1
Q14157	Ubiquitin-associated protein 2-like OS=Homo sapiens OX=9606 GN=UBAP2L PE=1 SV=2	UBAP2L	2.31935	7.11016		P22626	Heterogeneous nuclear ribonucleoproteins A2/B1 OS=Homo sapiens OX=9606 GN=HNRNPA2B1 PE=1 SV=2	HNRNPA2B1	0.845387	4.32037
Q9UHD8	Septin-9 OS=Homo sapiens OX=9606 GN=SEPTIN9 PE=1 SV=2	SEPTIN9	2.29166	7.39328		P11142	Heat shock cognate 71 kDa protein OS=Homo sapiens OX=9606 GN=HSPA8 PE=1 SV=1	HSPA8	0.782926	6.64055
P63010	AP-2 complex subunit beta OS=Homo sapiens OX=9606 GN=AP2B1 PE=1 SV=1	AP2B1	2.23743	10.1121		P20700	Lamin-B1 OS=Homo sapiens OX=9606 GN=LMNB1 PE=1 SV=2	LMNB1	0.686883	6.16579
P60842	Eukaryotic initiation factor 4A-I OS=Homo sapiens OX=9606 GN=EIF4A1 PE=1 SV=1	EIF4A1	2.08578	7.67633		Q5UIP0	Telomere-associated protein RIF1 OS=Homo sapiens OX=9606 GN=RIF1 PE=1 SV=2	RIF1	0.683525	4.64273
Q9Y3Y2	Chromatin target of PRMT1 protein OS=Homo sapiens OX=9606 GN=CHTOP PE=1 SV=2	CHTOP	2.08237	4.91786		P52272	Heterogeneous nuclear ribonucleoprotein M OS=Homo sapiens OX=9606 GN=HNRNPM PE=1 SV=3	HNRNPM	0.648788	9.68464
Q9Y613	FH1/FH2 domain-containing protein 1 OS=Homo sapiens OX=9606 GN=FHOD1 PE=1 SV=3	FHOD1	2.05052	4.85032		Q00839	Heterogeneous nuclear ribonucleoprotein U OS=Homo sapiens OX=9606 GN=HNRNPU PE=1 SV=6	HNRNPU	0.597013	4.9018
Q6NZI2	Caveolae-associated protein 1 OS=Homo sapiens OX=9606 GN=CAVIN1 PE=1 SV=1	CAVIN1	1.98284	4.70495		P08670	Vimentin OS=Homo sapiens OX=9606 GN=VIM PE=1 SV=4	VIM	0.511461	6.24959
O95782	AP-2 complex subunit alpha-1 OS=Homo sapiens OX=9606 GN=AP2A1 PE=1 SV=3	AP2A1	1.95285	12.0391		Q14980	Nuclear mitotic apparatus protein 1 OS=Homo sapiens OX=9606 GN=NUMA1 PE=1 SV=2	NUMA1	0.339604	4.86284
O14647	Chromodomain-helicase-DNA-binding protein 2 OS=Homo sapiens OX=9606 GN=CHD2 PE=1 SV=2	CHD2	1.93342	8.74771		Q01082	Spectrin beta chain, non-erythrocytic 1 OS=Homo sapiens OX=9606 GN=SPTBN1 PE=1 SV=2	SPTBN1	-0.532121	11.2274
Q96CW1	AP-2 complex subunit mu OS=Homo sapiens OX=9606 GN=AP2M1 PE=1 SV=2	AP2M1	1.92647	5.05251		Q8WXH0	Nesprin-2 OS=Homo sapiens OX=9606 GN=SYNE2 PE=1 SV=3	SYNE2	-0.557017	13.844
Q13330	Metastasis-associated protein MTA1 OS=Homo sapiens OX=9606 GN=MTA1 PE=1 SV=2	MTA1	1.90834	6.22086		Q5SW79	Centrosomal protein of 170 kDa OS=Homo sapiens OX=9606 GN=CEP170 PE=1 SV=1	CEP170	-0.612671	5.22481
P09651	Heterogeneous nuclear ribonucleoprotein A1 OS=Homo sapiens OX=9606 GN=HNRNPA1 PE=1 SV=5	HNRNPA1	1.8869	10.8437		O43707	Alpha-actinin-4 OS=Homo sapiens OX=9606 GN=ACTN4 PE=1 SV=2	ACTN4	-0.622417	5.20685
P62316	Small nuclear ribonucleoprotein Sm D2 OS=Homo sapiens OX=9606 GN=SNRPD2 PE=1 SV=1	SNRPD2	1.87006	6.09787		Q15149	Plectin OS=Homo sapiens OX=9606 GN=PLEC PE=1 SV=3	PLEC	-0.631474	17.6441
Q16555	Dihydropyrimidinase-related protein 2 OS=Homo sapiens OX=9606 GN=DPYSL2 PE=1 SV=1	DPYSL2	1.85517	5.24715		Q14315	Filamin-C OS=Homo sapiens OX=9606 GN=FLNC PE=1 SV=3	FLNC	-0.64184	5.87656
Q16181	Septin-7 OS=Homo sapiens OX=9606 GN=SEPTIN7 PE=1 SV=2	SEPTIN7	1.81275	5.1303		P35579	Myosin-9 OS=Homo sapiens OX=9606 GN=MYH9 PE=1 SV=4	MYH9	-0.658935	32.8991
Q07955	Serine/arginine-rich splicing factor 1 OS=Homo sapiens OX=9606 GN=SRSF1 PE=1 SV=2	SRSF1	1.79016	6.59329		P09874	Poly [ADP-ribose] polymerase 1 OS=Homo sapiens OX=9606 GN=PARP1 PE=1 SV=4	PARP1	-0.660992	9.53311
Q02218	2-oxoglutarate dehydrogenase, mitochondrial OS=Homo sapiens OX=9606 GN=OGDH PE=1 SV=3	OGDH	1.68493	4.77129		Q15746	Myosin light chain kinase, smooth muscle OS=Homo sapiens OX=9606 GN=MYLK PE=1 SV=4	MYLK	-0.665285	12.2425
Q9P0M6	Core histone macro-H2A.2 OS=Homo sapiens OX=9606 GN=H2AFY2 PE=1 SV=3	H2AFY2	1.64834	10.6342		Q96PE2	Rho guanine nucleotide exchange factor 17 OS=Homo sapiens OX=9606 GN=ARHGEF17 PE=1 SV=1	ARHGEF17	-0.692168	5.2359
Q9NVA2	Septin-11 OS=Homo sapiens OX=9606 GN=SEPTIN11 PE=1 SV=3	SEPTIN11	1.63113	5.98217		Q05682	Caldesmon OS=Homo sapiens OX=9606 GN=CALD1 PE=1 SV=3	CALD1	-0.715869	6.19747
Q15019	Septin-2 OS=Homo sapiens OX=9606 GN=SEPTIN2 PE=1 SV=1	SEPTIN2	1.6295	4.61242		P35580	Myosin-10 OS=Homo sapiens OX=9606 GN=MYH10 PE=1 SV=3	MYH10	-0.719892	44.4038
O94776	Metastasis-associated protein MTA2 OS=Homo sapiens OX=9606 GN=MTA2 PE=1 SV=1	MTA2	1.56128	6.33756		Q9ULV4	Coronin-1C OS=Homo sapiens OX=9606 GN=CORO1C PE=1 SV=1	CORO1C	-0.72622	4.49379
Q09028	Histone-binding protein RBBP4 OS=Homo sapiens OX=9606 GN=RBBP4 PE=1 SV=3	RBBP4	1.46576	5.90869		P46777	60S ribosomal protein L5 OS=Homo sapiens OX=9606 GN=RPL5 PE=1 SV=3	RPL5	-0.753491	4.32565
P50454	Serpin H1 OS=Homo sapiens OX=9606 GN=SERPINH1 PE=1 SV=2	SERPINH1	1.37272	5.48566		P47756	F-actin-capping protein subunit beta OS=Homo sapiens OX=9606 GN=CAPZB PE=1 SV=4	CAPZB	-0.762345	5.20714
P14866	Heterogeneous nuclear ribonucleoprotein L OS=Homo sapiens OX=9606 GN=HNRNPL PE=1 SV=2	HNRNPL	1.34774	9.83274		Q69YQ0	Cytospin-A OS=Homo sapiens OX=9606 GN=SPECC1L PE=1 SV=2	SPECC1L	-0.764365	17.597
P62805	Histone H4 OS=Homo sapiens OX=9606 GN=HIST1H4A PE=1 SV=2	HIST1H4A	1.34667	6.38529		Q9UPN4	Centrosomal protein of 131 kDa OS=Homo sapiens OX=9606 GN=CEP131 PE=1 SV=3	CEP131	-0.787943	5.63949
P22626	Heterogeneous nuclear ribonucleoproteins A2/B1 OS=Homo sapiens OX=9606 GN=HNRNPA2B1 PE=1 SV=2	HNRNPA2B1	1.32003	8.63882		O60237	Protein phosphatase 1 regulatory subunit 12B OS=Homo sapiens OX=9606 GN=PPP1R12B PE=1 SV=2	PPP1R12B	-0.795778	4.43812
P16401	Histone H1.5 OS=Homo sapiens OX=9606 GN=HIST1H1B PE=1 SV=3	HIST1H1B	1.31989	5.74241		Q0VF96	Cingulin-like protein 1 OS=Homo sapiens OX=9606 GN=CGNL1 PE=1 SV=2	CGNL1	-0.823812	6.69593
P16402	Histone H1.3 OS=Homo sapiens OX=9606 GN=HIST1H1D PE=1 SV=2	HIST1H1D	1.27078	4.5361		Q16643	Drebrin OS=Homo sapiens OX=9606 GN=DBN1 PE=1 SV=4	DBN1	-0.829817	8.98486
Q9H307	Pinin OS=Homo sapiens OX=9606 GN=PNN PE=1 SV=5	PNN	1.26848	8.66631		O75369	Filamin-B OS=Homo sapiens OX=9606 GN=FLNB PE=1 SV=2	FLNB	-0.834171	25.6448
P12270	Nucleoprotein TPR OS=Homo sapiens OX=9606 GN=TPR PE=1 SV=3	TPR	1.25291	7.65293		Q15154	Pericentriolar material 1 protein OS=Homo sapiens OX=9606 GN=PCM1 PE=1 SV=5	PCM1	-0.837399	11.7433
Q5QNW6	Histone H2B type 2-F OS=Homo sapiens OX=9606 GN=HIST2H2BF PE=1 SV=3	HIST2H2BF	1.24794	6.28259		P36578	60S ribosomal protein L4 OS=Homo sapiens OX=9606 GN=RPL4 PE=1 SV=5	RPL4	-0.840146	5.95951
O60506	Heterogeneous nuclear ribonucleoprotein Q OS=Homo sapiens OX=9606 GN=SYNCRIP PE=1 SV=2	SYNCRIP	1.23979	5.33264		Q03001	Dystonin OS=Homo sapiens OX=9606 GN=DST PE=1 SV=4	DST	-0.860275	19.4159
Q9UKM9	RNA-binding protein Raly OS=Homo sapiens OX=9606 GN=RALY PE=1 SV=1	RALY	1.23249	6.62769		P61158	Actin-related protein 3 OS=Homo sapiens OX=9606 GN=ACTR3 PE=1 SV=3	ACTR3	-0.861175	5.67608
O43390	Heterogeneous nuclear ribonucleoprotein R OS=Homo sapiens OX=9606 GN=HNRNPR PE=1 SV=1	HNRNPR	1.23015	10.8612		Q96SB3	Neurabin-2 OS=Homo sapiens OX=9606 GN=PPP1R9B PE=1 SV=3	PPP1R9B	-0.878009	7.07697
P07910	Heterogeneous nuclear ribonucleoproteins C1/C2 OS=Homo sapiens OX=9606 GN=HNRNPC PE=1 SV=4	HNRNPC	1.17888	8.29418		P05997	Collagen alpha-2(V) chain OS=Homo sapiens OX=9606 GN=COL5A2 PE=1 SV=3	COL5A2	-0.881139	6.36423
Q96JM3	Chromosome alignment-maintaining phosphoprotein 1 OS=Homo sapiens OX=9606 GN=CHAMP1 PE=1 SV=2	CHAMP1	1.17794	7.48499		Q13813	Spectrin alpha chain, non-erythrocytic 1 OS=Homo sapiens OX=9606 GN=SPTAN1 PE=1 SV=3	SPTAN1	-0.883347	26.9251
Q13885	Tubulin beta-2A chain OS=Homo sapiens OX=9606 GN=TUBB2A PE=1 SV=1	TUBB2A	1.17268	12.1265		Q9UQ03	Coronin-2B OS=Homo sapiens OX=9606 GN=CORO2B PE=1 SV=4	CORO2B	-0.894863	7.26725
P11137	Microtubule-associated protein 2 OS=Homo sapiens OX=9606 GN=MAP2 PE=1 SV=4	MAP2	1.17227	5.40469		P35749	#N/A	#N/A	-0.908581	4.7422
Q9BUQ8	Probable ATP-dependent RNA helicase DDX23 OS=Homo sapiens OX=9606 GN=DDX23 PE=1 SV=3	DDX23	1.14745	4.44688		P67936	Tropomyosin alpha-4 chain OS=Homo sapiens OX=9606 GN=TPM4 PE=1 SV=3	TPM4	-0.919337	4.54238
Q14692	Ribosome biogenesis protein BMS1 homolog OS=Homo sapiens OX=9606 GN=BMS1 PE=1 SV=1	BMS1	1.13716	5.20692		P47755	F-actin-capping protein subunit alpha-2 OS=Homo sapiens OX=9606 GN=CAPZA2 PE=1 SV=3	CAPZA2	-0.92969	4.31817
O00541	Pescadillo homolog OS=Homo sapiens OX=9606 GN=PES1 PE=1 SV=1	PES1	1.12254	5.51376		O60292	Signal-induced proliferation-associated 1-like protein 3 OS=Homo sapiens OX=9606 GN=SIPA1L3 PE=1 SV=3	SIPA1L3	-0.936539	10.7025
O75367	Core histone macro-H2A.1 OS=Homo sapiens OX=9606 GN=H2AFY PE=1 SV=4	H2AFY	1.11915	5.87662		P52907	F-actin-capping protein subunit alpha-1 OS=Homo sapiens OX=9606 GN=CAPZA1 PE=1 SV=3	CAPZA1	-0.937416	4.36425
P22087	rRNA 2'-O-methyltransferase fibrillarin OS=Homo sapiens OX=9606 GN=FBL PE=1 SV=2	FBL	1.11812	5.48672		O95425	Supervillin OS=Homo sapiens OX=9606 GN=SVIL PE=1 SV=2	SVIL	-0.938833	34.2015
Q9BY77	Polymerase delta-interacting protein 3 OS=Homo sapiens OX=9606 GN=POLDIP3 PE=1 SV=2	POLDIP3	1.09613	6.45963		P28290	Protein ITPRID2 OS=Homo sapiens OX=9606 GN=ITPRID2 PE=1 SV=3	ITPRID2	-0.939748	18.6272
Q15459	Splicing factor 3A subunit 1 OS=Homo sapiens OX=9606 GN=SF3A1 PE=1 SV=1	SF3A1	1.06967	7.30542		Q9P2E9	Ribosome-binding protein 1 OS=Homo sapiens OX=9606 GN=RRBP1 PE=1 SV=5	RRBP1	-0.939893	14.991
P51991	Heterogeneous nuclear ribonucleoprotein A3 OS=Homo sapiens OX=9606 GN=HNRNPA3 PE=1 SV=2	HNRNPA3	1.05552	5.80603		Q15058	Kinesin-like protein KIF14 OS=Homo sapiens OX=9606 GN=KIF14 PE=1 SV=1	KIF14	-0.957624	17.2902
P49750	YLP motif-containing protein 1 OS=Homo sapiens OX=9606 GN=YLPM1 PE=1 SV=4	YLPM1	1.05043	6.79498		P63244	Receptor of activated protein C kinase 1 OS=Homo sapiens OX=9606 GN=RACK1 PE=1 SV=3	RACK1	-0.972837	6.10313
Q14676	Mediator of DNA damage checkpoint protein 1 OS=Homo sapiens OX=9606 GN=MDC1 PE=1 SV=3	MDC1	1.01937	6.85415		Q9ULJ8	Neurabin-1 OS=Homo sapiens OX=9606 GN=PPP1R9A PE=1 SV=2	PPP1R9A	-0.983124	10.6142
Q9UKV3	Apoptotic chromatin condensation inducer in the nucleus OS=Homo sapiens OX=9606 GN=ACIN1 PE=1 SV=2	ACIN1	1.00563	8.28917		P62424	60S ribosomal protein L7a OS=Homo sapiens OX=9606 GN=RPL7A PE=1 SV=2	RPL7A	-0.988327	5.61318
Q71U36	Tubulin alpha-1A chain OS=Homo sapiens OX=9606 GN=TUBA1A PE=1 SV=1	TUBA1A	0.997422	8.19675		P48594	Serpin B4 OS=Homo sapiens OX=9606 GN=SERPINB4 PE=1 SV=2	SERPINB4	-0.997123	4.72246
P14625	Endoplasmin OS=Homo sapiens OX=9606 GN=HSP90B1 PE=1 SV=1	HSP90B1	0.98229	4.33858		Q86V48	Leucine zipper protein 1 OS=Homo sapiens OX=9606 GN=LUZP1 PE=1 SV=2	LUZP1	-0.999452	21.8718
O75533	Splicing factor 3B subunit 1 OS=Homo sapiens OX=9606 GN=SF3B1 PE=1 SV=3	SF3B1	0.972052	7.91226		Q9UHB6	LIM domain and actin-binding protein 1 OS=Homo sapiens OX=9606 GN=LIMA1 PE=1 SV=1	LIMA1	-1.03251	16.9119
Q00839	Heterogeneous nuclear ribonucleoprotein U OS=Homo sapiens OX=9606 GN=HNRNPU PE=1 SV=6	HNRNPU	0.969976	10.7639		P53355	Death-associated protein kinase 1 OS=Homo sapiens OX=9606 GN=DAPK1 PE=1 SV=6	DAPK1	-1.03572	4.60975
P31943	Heterogeneous nuclear ribonucleoprotein H OS=Homo sapiens OX=9606 GN=HNRNPH1 PE=1 SV=4	HNRNPH1	0.907503	4.77185		O14974	Protein phosphatase 1 regulatory subunit 12A OS=Homo sapiens OX=9606 GN=PPP1R12A PE=1 SV=1	PPP1R12A	-1.04352	24.8497
P11142	Heat shock cognate 71 kDa protein OS=Homo sapiens OX=9606 GN=HSPA8 PE=1 SV=1	HSPA8	0.898259	6.04998		Q07157	Tight junction protein ZO-1 OS=Homo sapiens OX=9606 GN=TJP1 PE=1 SV=3	TJP1	-1.04849	15.4113
Q96T88	E3 ubiquitin-protein ligase UHRF1 OS=Homo sapiens OX=9606 GN=UHRF1 PE=1 SV=1	UHRF1	0.895478	4.68911		Q8TDM6	Disks large homolog 5 OS=Homo sapiens OX=9606 GN=DLG5 PE=1 SV=4	DLG5	-1.0556	17.4648
P20700	Lamin-B1 OS=Homo sapiens OX=9606 GN=LMNB1 PE=1 SV=2	LMNB1	0.882793	10.3805		O00159	Unconventional myosin-Ic OS=Homo sapiens OX=9606 GN=MYO1C PE=1 SV=4	MYO1C	-1.05779	8.1597
P61978	Heterogeneous nuclear ribonucleoprotein K OS=Homo sapiens OX=9606 GN=HNRNPK PE=1 SV=1	HNRNPK	0.881737	6.4094		Q6WCQ1	Myosin phosphatase Rho-interacting protein OS=Homo sapiens OX=9606 GN=MPRIP PE=1 SV=3	MPRIP	-1.05843	26.3181
O75643	U5 small nuclear ribonucleoprotein 200 kDa helicase OS=Homo sapiens OX=9606 GN=SNRNP200 PE=1 SV=2	SNRNP200	0.881308	12.2799		Q14694	Ubiquitin carboxyl-terminal hydrolase 10 OS=Homo sapiens OX=9606 GN=USP10 PE=1 SV=2	USP10	-1.06163	5.11267
Q13263	Transcription intermediary factor 1-beta OS=Homo sapiens OX=9606 GN=TRIM28 PE=1 SV=5	TRIM28	0.870979	5.03916		Q14571	Inositol 1,4,5-trisphosphate receptor type 2 OS=Homo sapiens OX=9606 GN=ITPR2 PE=1 SV=2	ITPR2	-1.07502	17.9261
P19338	Nucleolin OS=Homo sapiens OX=9606 GN=NCL PE=1 SV=3	NCL	0.865622	6.00141		P12814	Alpha-actinin-1 OS=Homo sapiens OX=9606 GN=ACTN1 PE=1 SV=2	ACTN1	-1.07551	17.6192
Q5VZL5	Zinc finger MYM-type protein 4 OS=Homo sapiens OX=9606 GN=ZMYM4 PE=1 SV=1	ZMYM4	0.856691	4.42397		Q92614	Unconventional myosin-XVIIIa OS=Homo sapiens OX=9606 GN=MYO18A PE=1 SV=3	MYO18A	-1.09555	13.3739
Q15233	Non-POU domain-containing octamer-binding protein OS=Homo sapiens OX=9606 GN=NONO PE=1 SV=4	NONO	0.835398	5.2438		Q86SQ0	Pleckstrin homology-like domain family B member 2 OS=Homo sapiens OX=9606 GN=PHLDB2 PE=1 SV=2	PHLDB2	-1.09787	11.707
Q15393	Splicing factor 3B subunit 3 OS=Homo sapiens OX=9606 GN=SF3B3 PE=1 SV=4	SF3B3	0.813505	6.18043		Q9P0K7	Ankycorbin OS=Homo sapiens OX=9606 GN=RAI14 PE=1 SV=2	RAI14	-1.10295	27.9903
Q9Y2X3	Nucleolar protein 58 OS=Homo sapiens OX=9606 GN=NOP58 PE=1 SV=1	NOP58	0.794868	4.90079		P62241	40S ribosomal protein S8 OS=Homo sapiens OX=9606 GN=RPS8 PE=1 SV=2	RPS8	-1.11333	4.65675
P52272	Heterogeneous nuclear ribonucleoprotein M OS=Homo sapiens OX=9606 GN=HNRNPM PE=1 SV=3	HNRNPM	0.793604	16.261		P24844	Myosin regulatory light polypeptide 9 OS=Homo sapiens OX=9606 GN=MYL9 PE=1 SV=4	MYL9	-1.12806	4.73196
P18583	Protein SON OS=Homo sapiens OX=9606 GN=SON PE=1 SV=4	SON	0.745085	6.03928		P46782	40S ribosomal protein S5 OS=Homo sapiens OX=9606 GN=RPS5 PE=1 SV=4	RPS5	-1.14491	4.81807
P27816	Microtubule-associated protein 4 OS=Homo sapiens OX=9606 GN=MAP4 PE=1 SV=3	MAP4	0.73532	4.60094		O43795	Unconventional myosin-Ib OS=Homo sapiens OX=9606 GN=MYO1B PE=1 SV=3	MYO1B	-1.15168	20.1557
Q13435	Splicing factor 3B subunit 2 OS=Homo sapiens OX=9606 GN=SF3B2 PE=1 SV=2	SF3B2	0.722276	4.48919		Q9H3U1	Protein unc-45 homolog A OS=Homo sapiens OX=9606 GN=UNC45A PE=1 SV=1	UNC45A	-1.15592	5.28362
Q9ULW0	Targeting protein for Xklp2 OS=Homo sapiens OX=9606 GN=TPX2 PE=1 SV=2	TPX2	0.717685	4.45002		P12107	Collagen alpha-1(XI) chain OS=Homo sapiens OX=9606 GN=COL11A1 PE=1 SV=4	COL11A1	-1.15796	14.82
Q6P2Q9	Pre-mRNA-processing-splicing factor 8 OS=Homo sapiens OX=9606 GN=PRPF8 PE=1 SV=2	PRPF8	0.701375	9.54439		Q9BQG0	Myb-binding protein 1A OS=Homo sapiens OX=9606 GN=MYBBP1A PE=1 SV=2	MYBBP1A	-1.16291	9.63976
Q15029	116 kDa U5 small nuclear ribonucleoprotein component OS=Homo sapiens OX=9606 GN=EFTUD2 PE=1 SV=1	EFTUD2	0.699901	4.47744		P15880	40S ribosomal protein S2 OS=Homo sapiens OX=9606 GN=RPS2 PE=1 SV=2	RPS2	-1.17059	6.30611
P49792	E3 SUMO-protein ligase RanBP2 OS=Homo sapiens OX=9606 GN=RANBP2 PE=1 SV=2	RANBP2	0.689357	5.40706		Q5M775	Cytospin-B OS=Homo sapiens OX=9606 GN=SPECC1 PE=1 SV=1	SPECC1	-1.22234	15.5658
P55265	Double-stranded RNA-specific adenosine deaminase OS=Homo sapiens OX=9606 GN=ADAR PE=1 SV=4	ADAR	0.684287	4.33997		Q9UN86	Ras GTPase-activating protein-binding protein 2 OS=Homo sapiens OX=9606 GN=G3BP2 PE=1 SV=2	G3BP2	-1.22519	5.2283
P38159	RNA-binding motif protein, X chromosome OS=Homo sapiens OX=9606 GN=RBMX PE=1 SV=3	RBMX	0.663705	4.32343		Q9Y4I1	Unconventional myosin-Va OS=Homo sapiens OX=9606 GN=MYO5A PE=1 SV=2	MYO5A	-1.22623	25.9806
Q5UIP0	Telomere-associated protein RIF1 OS=Homo sapiens OX=9606 GN=RIF1 PE=1 SV=2	RIF1	0.661914	5.10345		Q06787	Synaptic functional regulator FMR1 OS=Homo sapiens OX=9606 GN=FMR1 PE=1 SV=1	FMR1	-1.25013	4.42724
P43243	Matrin-3 OS=Homo sapiens OX=9606 GN=MATR3 PE=1 SV=2	MATR3	0.624566	4.84192		Q9P2F8	Signal-induced proliferation-associated 1-like protein 2 OS=Homo sapiens OX=9606 GN=SIPA1L2 PE=1 SV=2	SIPA1L2	-1.26305	6.34075
P08670	Vimentin OS=Homo sapiens OX=9606 GN=VIM PE=1 SV=4	VIM	0.571844	6.7686		P61313	60S ribosomal protein L15 OS=Homo sapiens OX=9606 GN=RPL15 PE=1 SV=2	RPL15	-1.26736	4.49771
Q14980	Nuclear mitotic apparatus protein 1 OS=Homo sapiens OX=9606 GN=NUMA1 PE=1 SV=2	NUMA1	0.560768	10.8213		P32969	60S ribosomal protein L9 OS=Homo sapiens OX=9606 GN=RPL9 PE=1 SV=1	RPL9	-1.27363	4.42083
Q9UIG0	Tyrosine-protein kinase BAZ1B OS=Homo sapiens OX=9606 GN=BAZ1B PE=1 SV=2	BAZ1B	0.555773	4.79941		P08865	40S ribosomal protein SA OS=Homo sapiens OX=9606 GN=RPSA PE=1 SV=4	RPSA	-1.27457	6.93971
Q14204	Cytoplasmic dynein 1 heavy chain 1 OS=Homo sapiens OX=9606 GN=DYNC1H1 PE=1 SV=5	DYNC1H1	0.521586	4.68738		P18124	60S ribosomal protein L7 OS=Homo sapiens OX=9606 GN=RPL7 PE=1 SV=1	RPL7	-1.3121	6.63974
P09874	Poly [ADP-ribose] polymerase 1 OS=Homo sapiens OX=9606 GN=PARP1 PE=1 SV=4	PARP1	-0.426754	5.07187		P46781	40S ribosomal protein S9 OS=Homo sapiens OX=9606 GN=RPS9 PE=1 SV=3	RPS9	-1.34007	7.32962
Q9UPN3	Microtubule-actin cross-linking factor 1, isoforms 1/2/3/5 OS=Homo sapiens OX=9606 GN=MACF1 PE=1 SV=4	MACF1	-0.453829	6.47388		Q02878	60S ribosomal protein L6 OS=Homo sapiens OX=9606 GN=RPL6 PE=1 SV=3	RPL6	-1.46074	8.08925
Q15149	Plectin OS=Homo sapiens OX=9606 GN=PLEC PE=1 SV=3	PLEC	-0.487242	11.7878		P62829	60S ribosomal protein L23 OS=Homo sapiens OX=9606 GN=RPL23 PE=1 SV=1	RPL23	-1.48103	4.76584
Q01082	Spectrin beta chain, non-erythrocytic 1 OS=Homo sapiens OX=9606 GN=SPTBN1 PE=1 SV=2	SPTBN1	-0.503564	9.73737		Q9UPQ0	LIM and calponin homology domains-containing protein 1 OS=Homo sapiens OX=9606 GN=LIMCH1 PE=1 SV=4	LIMCH1	-1.51633	33.6627
P12814	Alpha-actinin-1 OS=Homo sapiens OX=9606 GN=ACTN1 PE=1 SV=2	ACTN1	-0.534204	6.31484		Q13045	Protein flightless-1 homolog OS=Homo sapiens OX=9606 GN=FLII PE=1 SV=2	FLII	-1.64882	24.197
Q9Y4I1	Unconventional myosin-Va OS=Homo sapiens OX=9606 GN=MYO5A PE=1 SV=2	MYO5A	-0.557272	7.82536		Q9NQX4	Unconventional myosin-Vc OS=Homo sapiens OX=9606 GN=MYO5C PE=1 SV=2	MYO5C	-1.65082	5.34852
Q14315	Filamin-C OS=Homo sapiens OX=9606 GN=FLNC PE=1 SV=3	FLNC	-0.580291	5.47757		P62854	40S ribosomal protein S26 OS=Homo sapiens OX=9606 GN=RPS26 PE=1 SV=3	RPS26	-1.86767	4.43206
Q8WXH0	Nesprin-2 OS=Homo sapiens OX=9606 GN=SYNE2 PE=1 SV=3	SYNE2	-0.594647	16.223		P08123	Collagen alpha-2(I) chain OS=Homo sapiens OX=9606 GN=COL1A2 PE=1 SV=7	COL1A2	-1.87683	7.6702
P35579	Myosin-9 OS=Homo sapiens OX=9606 GN=MYH9 PE=1 SV=4	MYH9	-0.605667	28.7252		P83731	60S ribosomal protein L24 OS=Homo sapiens OX=9606 GN=RPL24 PE=1 SV=1	RPL24	-1.88529	5.30533
Q13813	Spectrin alpha chain, non-erythrocytic 1 OS=Homo sapiens OX=9606 GN=SPTAN1 PE=1 SV=3	SPTAN1	-0.606842	14.9575		P02452	Collagen alpha-1(I) chain OS=Homo sapiens OX=9606 GN=COL1A1 PE=1 SV=5	COL1A1	-1.98507	12.9926
Q7Z460	CLIP-associating protein 1 OS=Homo sapiens OX=9606 GN=CLASP1 PE=1 SV=1	CLASP1	-0.6073	4.6523		P23526	Adenosylhomocysteinase OS=Homo sapiens OX=9606 GN=AHCY PE=1 SV=4	AHCY	-2.10855	4.65331
Q15154	Pericentriolar material 1 protein OS=Homo sapiens OX=9606 GN=PCM1 PE=1 SV=5	PCM1	-0.621036	7.80052
P35580	Myosin-10 OS=Homo sapiens OX=9606 GN=MYH10 PE=1 SV=3	MYH10	-0.622501	33.3146
O95425	Supervillin OS=Homo sapiens OX=9606 GN=SVIL PE=1 SV=2	SVIL	-0.62884	17.7807
Q9UHB6	LIM domain and actin-binding protein 1 OS=Homo sapiens OX=9606 GN=LIMA1 PE=1 SV=1	LIMA1	-0.63859	8.13735
Q8TDM6	Disks large homolog 5 OS=Homo sapiens OX=9606 GN=DLG5 PE=1 SV=4	DLG5	-0.651714	8.2482
Q86V48	Leucine zipper protein 1 OS=Homo sapiens OX=9606 GN=LUZP1 PE=1 SV=2	LUZP1	-0.653192	10.5692
Q8TF72	Protein Shroom3 OS=Homo sapiens OX=9606 GN=SHROOM3 PE=1 SV=2	SHROOM3	-0.66651	5.31256
Q6WCQ1	Myosin phosphatase Rho-interacting protein OS=Homo sapiens OX=9606 GN=MPRIP PE=1 SV=3	MPRIP	-0.669331	12.4516
Q69YQ0	Cytospin-A OS=Homo sapiens OX=9606 GN=SPECC1L PE=1 SV=2	SPECC1L	-0.684673	13.6652
Q9P0K7	Ankycorbin OS=Homo sapiens OX=9606 GN=RAI14 PE=1 SV=2	RAI14	-0.68584	13.244
Q9ULJ8	Neurabin-1 OS=Homo sapiens OX=9606 GN=PPP1R9A PE=1 SV=2	PPP1R9A	-0.687359	6.37572
O75369	Filamin-B OS=Homo sapiens OX=9606 GN=FLNB PE=1 SV=2	FLNB	-0.688611	18.8166
Q15746	Myosin light chain kinase, smooth muscle OS=Homo sapiens OX=9606 GN=MYLK PE=1 SV=4	MYLK	-0.693564	12.2297
Q0VF96	Cingulin-like protein 1 OS=Homo sapiens OX=9606 GN=CGNL1 PE=1 SV=2	CGNL1	-0.694161	5.63016
Q2V2M9	FH1/FH2 domain-containing protein 3 OS=Homo sapiens OX=9606 GN=FHOD3 PE=1 SV=2	FHOD3	-0.716913	4.62854
O14974	Protein phosphatase 1 regulatory subunit 12A OS=Homo sapiens OX=9606 GN=PPP1R12A PE=1 SV=1	PPP1R12A	-0.753054	15.1619
Q07157	Tight junction protein ZO-1 OS=Homo sapiens OX=9606 GN=TJP1 PE=1 SV=3	TJP1	-0.753522	9.72019
Q5SW79	Centrosomal protein of 170 kDa OS=Homo sapiens OX=9606 GN=CEP170 PE=1 SV=1	CEP170	-0.768697	7.3045
P28290	Protein ITPRID2 OS=Homo sapiens OX=9606 GN=ITPRID2 PE=1 SV=3	ITPRID2	-0.773643	13.9307
Q9P2E9	Ribosome-binding protein 1 OS=Homo sapiens OX=9606 GN=RRBP1 PE=1 SV=5	RRBP1	-0.774245	11.6631
O00159	Unconventional myosin-Ic OS=Homo sapiens OX=9606 GN=MYO1C PE=1 SV=4	MYO1C	-0.780448	6.24513
Q86SQ0	Pleckstrin homology-like domain family B member 2 OS=Homo sapiens OX=9606 GN=PHLDB2 PE=1 SV=2	PHLDB2	-0.801589	6.91321
P05997	Collagen alpha-2(V) chain OS=Homo sapiens OX=9606 GN=COL5A2 PE=1 SV=3	COL5A2	-0.802992	5.63268
O43795	Unconventional myosin-Ib OS=Homo sapiens OX=9606 GN=MYO1B PE=1 SV=3	MYO1B	-0.812944	12.1431
Q15058	Kinesin-like protein KIF14 OS=Homo sapiens OX=9606 GN=KIF14 PE=1 SV=1	KIF14	-0.818937	13.3291
P14923	Junction plakoglobin OS=Homo sapiens OX=9606 GN=JUP PE=1 SV=3	JUP	-0.822871	9.36755
Q5T5U3	Rho GTPase-activating protein 21 OS=Homo sapiens OX=9606 GN=ARHGAP21 PE=1 SV=2	ARHGAP21	-0.832732	6.84346
P04406	Glyceraldehyde-3-phosphate dehydrogenase OS=Homo sapiens OX=9606 GN=GAPDH PE=1 SV=3	GAPDH	-0.841676	4.56898
Q03001	Dystonin OS=Homo sapiens OX=9606 GN=DST PE=1 SV=4	DST	-0.890706	20.156
P35221	Catenin alpha-1 OS=Homo sapiens OX=9606 GN=CTNNA1 PE=1 SV=1	CTNNA1	-0.91151	4.51833
Q9UPN4	Centrosomal protein of 131 kDa OS=Homo sapiens OX=9606 GN=CEP131 PE=1 SV=3	CEP131	-0.918507	6.50819
Q96SB3	Neurabin-2 OS=Homo sapiens OX=9606 GN=PPP1R9B PE=1 SV=3	PPP1R9B	-0.9411	7.00842
Q9P2F8	Signal-induced proliferation-associated 1-like protein 2 OS=Homo sapiens OX=9606 GN=SIPA1L2 PE=1 SV=2	SIPA1L2	-0.964503	6.06958
Q14571	Inositol 1,4,5-trisphosphate receptor type 2 OS=Homo sapiens OX=9606 GN=ITPR2 PE=1 SV=2	ITPR2	-0.978512	15.4528
P07355	Annexin A2 OS=Homo sapiens OX=9606 GN=ANXA2 PE=1 SV=2	ANXA2	-0.99982	6.05116
P35222	Catenin beta-1 OS=Homo sapiens OX=9606 GN=CTNNB1 PE=1 SV=1	CTNNB1	-1.00477	4.46392
P12107	Collagen alpha-1(XI) chain OS=Homo sapiens OX=9606 GN=COL11A1 PE=1 SV=4	COL11A1	-1.01379	12.3706
Q92614	Unconventional myosin-XVIIIa OS=Homo sapiens OX=9606 GN=MYO18A PE=1 SV=3	MYO18A	-1.02538	12.5722
Q5M775	Cytospin-B OS=Homo sapiens OX=9606 GN=SPECC1 PE=1 SV=1	SPECC1	-1.04509	12.5987
P49368	T-complex protein 1 subunit gamma OS=Homo sapiens OX=9606 GN=CCT3 PE=1 SV=4	CCT3	-1.04635	5.12936
Q8NE71	ATP-binding cassette sub-family F member 1 OS=Homo sapiens OX=9606 GN=ABCF1 PE=1 SV=2	ABCF1	-1.07007	5.19299
P15924	Desmoplakin OS=Homo sapiens OX=9606 GN=DSP PE=1 SV=3	DSP	-1.08229	36.1555
Q13045	Protein flightless-1 homolog OS=Homo sapiens OX=9606 GN=FLII PE=1 SV=2	FLII	-1.08771	12.6498
Q02413	Desmoglein-1 OS=Homo sapiens OX=9606 GN=DSG1 PE=1 SV=2	DSG1	-1.11419	11.6669
Q0P6D6	Coiled-coil domain-containing protein 15 OS=Homo sapiens OX=9606 GN=CCDC15 PE=2 SV=2	CCDC15	-1.13657	4.68406
Q9UPQ0	LIM and calponin homology domains-containing protein 1 OS=Homo sapiens OX=9606 GN=LIMCH1 PE=1 SV=4	LIMCH1	-1.15098	23.5239
Q9H3U1	Protein unc-45 homolog A OS=Homo sapiens OX=9606 GN=UNC45A PE=1 SV=1	UNC45A	-1.25691	6.33753
O75970	Multiple PDZ domain protein OS=Homo sapiens OX=9606 GN=MPDZ PE=1 SV=2	MPDZ	-1.2612	4.97321
P53355	Death-associated protein kinase 1 OS=Homo sapiens OX=9606 GN=DAPK1 PE=1 SV=6	DAPK1	-1.26786	6.86216
P05089	Arginase-1 OS=Homo sapiens OX=9606 GN=ARG1 PE=1 SV=2	ARG1	-1.31605	4.72147
P31944	Caspase-14 OS=Homo sapiens OX=9606 GN=CASP14 PE=1 SV=2	CASP14	-1.58087	5.7852
P06702	Protein S100-A9 OS=Homo sapiens OX=9606 GN=S100A9 PE=1 SV=1	S100A9	-1.60029	4.52796
P05109	Protein S100-A8 OS=Homo sapiens OX=9606 GN=S100A8 PE=1 SV=1	S100A8	-1.6686	4.72469
Q9UKX2	Myosin-2 OS=Homo sapiens OX=9606 GN=MYH2 PE=1 SV=1	MYH2	-1.85515	4.42365
P47929	Galectin-7 OS=Homo sapiens OX=9606 GN=LGALS7 PE=1 SV=2	LGALS7	-1.91743	5.41651
P48594	Serpin B4 OS=Homo sapiens OX=9606 GN=SERPINB4 PE=1 SV=2	SERPINB4	-2.01804	9.97603
Q13023	A-kinase anchor protein 6 OS=Homo sapiens OX=9606 GN=AKAP6 PE=1 SV=3	AKAP6	-2.08541	4.50276
P08123	Collagen alpha-2(I) chain OS=Homo sapiens OX=9606 GN=COL1A2 PE=1 SV=7	COL1A2	-2.11646	8.68691
P02452	Collagen alpha-1(I) chain OS=Homo sapiens OX=9606 GN=COL1A1 PE=1 SV=5	COL1A1	-2.45818	15.1752
P01859	Immunoglobulin heavy constant gamma 2 OS=Homo sapiens OX=9606 GN=IGHG2 PE=1 SV=2	IGHG2	-3.10805	6.24833

## Sheet: Fig. 5F_GO terms hnRNPL_CHD8 
ID	Description	GeneRatio	BgRatio	pvalue	p.adjust	qvalue	geneID	Count
GO:0000184	nuclear-transcribed mRNA catabolic process, nonsense-mediated decay	12/266	120/16913	4.18064e-07	0.000742261	0.000642812	PABPC1/RPL31/EIF4G1/RPS10/RPS24/RPS2/RPL32/RPS3/RPL8/RPL13/RPL23A/RNPS1	12
GO:0045930	negative regulation of mitotic cell cycle	19/266	309/16913	4.65896e-07	0.000742261	0.000642812	SPDL1/BAX/PSMA6/NAA10/FZD3/NBN/SKP1/CDKN1A/PRMT1/CHEK1/PSMD6/PLK1/ZWILCH/CTDSP2/AURKAIP1/MAGI2/ZNF655/TFDP1/CNOT7	19
GO:0000956	nuclear-transcribed mRNA catabolic process	15/266	204/16913	8.44337e-07	0.000742261	0.000642812	PABPC1/RPL31/MLH1/DDX5/EIF4G1/RPS10/RPS24/RPS2/RPL32/RPS3/RPL8/RPL13/RPL23A/CNOT7/RNPS1	15
GO:0006402	mRNA catabolic process	20/266	361/16913	1.19197e-06	0.000742261	0.000642812	PABPC1/RPL31/MLH1/PABPC4/CIRBP/PSMA6/DDX5/EIF4G1/RPS10/RPS24/RPS2/RPL32/RPS3/HNRNPU/RPL8/PSMD6/RPL13/RPL23A/CNOT7/RNPS1	20
GO:0006401	RNA catabolic process	21/266	394/16913	1.19387e-06	0.000742261	0.000642812	PABPC1/RPL31/MLH1/PABPC4/CIRBP/PSMA6/DDX5/EIF4G1/SLIRP/RPS10/RPS24/RPS2/RPL32/RPS3/HNRNPU/RPL8/PSMD6/RPL13/RPL23A/CNOT7/RNPS1	21
GO:0010948	negative regulation of cell cycle process	19/266	330/16913	1.25523e-06	0.000742261	0.000642812	SPDL1/BAX/PSMA6/NAA10/NBN/PRKAR1A/SKP1/MSH6/CDKN1A/PRMT1/CHEK1/RBBP4/PSMD6/PLK1/CTDSP2/AURKAIP1/ZNF655/TFDP1/CNOT7	19
GO:0090150	establishment of protein localization to membrane	18/266	322/16913	3.64277e-06	0.00184636	0.00159898	FYN/RPL31/BAX/RAB11A/MAPK10/ITGB1BP1/RPS10/YWHAQ/RPS24/RPS2/ERBB2/RPL32/RPS3/CALM3/RPL8/RPL13/TFDP1/RPL23A	18
GO:0007409	axonogenesis	22/266	468/16913	5.15069e-06	0.00228433	0.00197827	TNFRSF12A/FYN/FSTL4/NRCAM/EZR/NIN/MAPK3/RAB11A/FZD3/LGI1/STK25/CREB1/CHN1/DBNL/ERBB2/BOC/GFRA3/ITGB1/DPYSL5/PTK2/SPTAN1/NEFL	22
GO:1901987	regulation of cell cycle phase transition	21/266	437/16913	6.06693e-06	0.00232652	0.0020148	SPDL1/BAX/PSMA6/RAB11A/NBN/SKP1/EIF4G1/NEK6/CDKN1A/PRMT1/CHEK1/PSMD6/ANAPC10/PLK1/CTDSP2/CEP63/CDK10/ZNF655/TFDP1/CNOT7/CSNK1E	21
GO:1901990	regulation of mitotic cell cycle phase transition	20/266	404/16913	6.55726e-06	0.00232652	0.0020148	SPDL1/BAX/PSMA6/RAB11A/NBN/SKP1/EIF4G1/NEK6/CDKN1A/PRMT1/PSMD6/ANAPC10/PLK1/CTDSP2/CEP63/CDK10/ZNF655/TFDP1/CNOT7/CSNK1E	20
GO:0022604	regulation of cell morphogenesis	22/266	482/16913	8.21337e-06	0.00264919	0.00229424	TNFRSF12A/FYN/FSTL4/FERMT2/NRCAM/EZR/NIN/RAB11A/MDK/SPARC/STK25/ITGB1BP1/CHN1/DBNL/ALDOA/PDPN/RHOBTB3/PTK2/SDC2/LIMS1/CFL1/NEFL	22
GO:0006413	translational initiation	13/266	193/16913	1.19119e-05	0.00326329	0.00282607	PABPC1/RPL31/EIF4G1/RPS10/RPS24/RPS2/RPL32/RPS3/RPL8/RPL13/EIF1/EIF3C/RPL23A	13
GO:0030901	midbrain development	9/266	90/16913	1.19568e-05	0.00326329	0.00282607	FGFR1/FZD3/MAPKAP1/YWHAQ/CALM3/CKB/BASP1/CALM1/CSNK1E	9
GO:0006614	SRP-dependent cotranslational protein targeting to membrane	9/266	95/16913	1.85791e-05	0.00470847	0.00407762	RPL31/RPS10/RPS24/RPS2/RPL32/RPS3/RPL8/RPL13/RPL23A	9
GO:0010769	regulation of cell morphogenesis involved in differentiation	16/266	301/16913	2.37045e-05	0.0054089	0.0046842	TNFRSF12A/FSTL4/NRCAM/NIN/RAB11A/MDK/STK25/ITGB1BP1/CHN1/DBNL/PDPN/PTK2/SDC2/LIMS1/CFL1/NEFL	16
GO:1901988	negative regulation of cell cycle phase transition	14/266	238/16913	2.54646e-05	0.0054089	0.0046842	SPDL1/BAX/PSMA6/NBN/SKP1/CDKN1A/PRMT1/CHEK1/PSMD6/PLK1/CTDSP2/ZNF655/TFDP1/CNOT7	14
GO:0006613	cotranslational protein targeting to membrane	9/266	99/16913	2.59164e-05	0.0054089	0.0046842	RPL31/RPS10/RPS24/RPS2/RPL32/RPS3/RPL8/RPL13/RPL23A	9
GO:0006338	chromatin remodeling	12/266	181/16913	3.02218e-05	0.00595706	0.00515892	SMARCE1/SMARCA2/CENPT/H3-3B/NASP/ANP32E/KDM6A/CHEK1/CHD1/RBBP4/BPTF/HMGB1	12
GO:0042770	signal transduction in response to DNA damage	10/266	132/16913	4.53254e-05	0.00795832	0.00689205	BAX/NBN/DDX5/CDKN1A/PRMT1/CHEK1/PLK1/CEP63/TFDP1/CNOT7	10
GO:0019080	viral gene expression	12/266	191/16913	5.11726e-05	0.00795832	0.00689205	RPL31/RPS10/RPS24/TARBP2/RPS2/RPL32/RPS3/CHD1/RPL8/RPL13/PCBP2/RPL23A	12
GO:0045047	protein targeting to ER	9/266	108/16913	5.17932e-05	0.00795832	0.00689205	RPL31/RPS10/RPS24/RPS2/RPL32/RPS3/RPL8/RPL13/RPL23A	9
GO:1901991	negative regulation of mitotic cell cycle phase transition	13/266	222/16913	5.18836e-05	0.00795832	0.00689205	SPDL1/BAX/PSMA6/NBN/SKP1/CDKN1A/PRMT1/PSMD6/PLK1/CTDSP2/ZNF655/TFDP1/CNOT7	13
GO:0021762	substantia nigra development	6/266	43/16913	5.35131e-05	0.00795832	0.00689205	MAPKAP1/YWHAQ/CALM3/CKB/BASP1/CALM1	6
GO:0006612	protein targeting to membrane	12/266	192/16913	5.38331e-05	0.00795832	0.00689205	FYN/RPL31/ITGB1BP1/RPS10/RPS24/RPS2/ERBB2/RPL32/RPS3/RPL8/RPL13/RPL23A	12
GO:0072599	establishment of protein localization to endoplasmic reticulum	9/266	112/16913	6.88957e-05	0.00977768	0.00846764	RPL31/RPS10/RPS24/RPS2/RPL32/RPS3/RPL8/RPL13/RPL23A	9
GO:2001235	positive regulation of apoptotic signaling pathway	11/266	173/16913	9.43401e-05	0.012128	0.0105031	TNFRSF12A/HYAL2/BAX/TGFBR1/YWHAQ/RPS3/PDIA3/ING5/WWOX/NF1/TFDP1	11
GO:0000077	DNA damage checkpoint	10/266	144/16913	9.45483e-05	0.012128	0.0105031	BAX/NBN/CDKN1A/PRMT1/CHEK1/PLK1/CEP63/TFDP1/DDX39B/CNOT7	10
GO:0070979	protein K11-linked ubiquitination	5/266	30/16913	9.57113e-05	0.012128	0.0105031	UBE2S/UBE2D3/UBE2D2/ANAPC10/UBE2E3	5
GO:0019083	viral transcription	11/266	177/16913	0.000115665	0.014151	0.012255	RPL31/RPS10/RPS24/TARBP2/RPS2/RPL32/RPS3/CHD1/RPL8/RPL13/RPL23A	11
GO:0006605	protein targeting	18/266	421/16913	0.000127138	0.0150261	0.0130129	FYN/RPL31/TIMM50/UBE2D3/ITGB1BP1/RPS10/UBE2D2/LARS1/YWHAQ/RPS24/RPS2/ERBB2/RPL32/IMMP1L/RPS3/RPL8/RPL13/RPL23A	18
GO:0072401	signal transduction involved in DNA integrity checkpoint	7/266	72/16913	0.000135523	0.0150261	0.0130129	BAX/CDKN1A/PRMT1/CHEK1/PLK1/TFDP1/CNOT7	7
GO:0072422	signal transduction involved in DNA damage checkpoint	7/266	72/16913	0.000135523	0.0150261	0.0130129	BAX/CDKN1A/PRMT1/CHEK1/PLK1/TFDP1/CNOT7	7
GO:0072395	signal transduction involved in cell cycle checkpoint	7/266	73/16913	0.000147911	0.0158187	0.0136993	BAX/CDKN1A/PRMT1/CHEK1/PLK1/TFDP1/CNOT7	7
GO:0008380	RNA splicing	18/266	427/16913	0.000151589	0.0158187	0.0136993	LUC7L/CCAR1/PABPC1/CIRBP/HNRNPL/DDX5/THOC2/NSRP1/ZRANB2/RBMX/HNRNPU/TSEN2/SRRM2/ARL6IP4/PCBP2/DDX39B/RNPS1/PPIL3	18
GO:0000075	cell cycle checkpoint	12/266	215/16913	0.000158132	0.0160301	0.0138824	SPDL1/BAX/NBN/CDKN1A/PRMT1/CHEK1/PLK1/ZWILCH/CEP63/TFDP1/DDX39B/CNOT7	12
GO:0016049	cell growth	19/266	471/16913	0.000175625	0.0170985	0.0148076	TNFRSF12A/FSTL4/HYAL2/SMARCA2/NRCAM/NIN/RAB11A/TGFBR1/LGI1/EIF4G1/CDKN1A/H3-3B/DBNL/ERBB2/EI24/ITGB1/SORBS2/DDX39B/CPNE1	19
GO:0016482	cytosolic transport	10/266	156/16913	0.000183129	0.0170985	0.0148076	EIPR1/SNX5/EZR/CLN5/MAPK3/SNX8/VPS26A/TBC1D5/RHOBTB3/GAK	10
GO:0031570	DNA integrity checkpoint	10/266	156/16913	0.000183129	0.0170985	0.0148076	BAX/NBN/CDKN1A/PRMT1/CHEK1/PLK1/CEP63/TFDP1/DDX39B/CNOT7	10
GO:0045927	positive regulation of growth	13/266	254/16913	0.000200544	0.0182444	0.0158	TNFRSF12A/FGFR1/EZR/RAB11A/TGFBR1/LGI1/EIF4G1/CREB1/H3-3B/DBNL/ERBB2/BASP1/DDX39B	13
GO:0051225	spindle assembly	8/266	108/16913	0.000305617	0.0270825	0.0234539	MLH1/RAB11A/NEK6/RPS3/HNRNPU/RACGAP1/PLK1/CEP63	8
GO:0070972	protein localization to endoplasmic reticulum	9/266	137/16913	0.000319659	0.0270825	0.0234539	RPL31/RPS10/RPS24/RPS2/RPL32/RPS3/RPL8/RPL13/RPL23A	9
GO:0051784	negative regulation of nuclear division	6/266	59/16913	0.000320593	0.0270825	0.0234539	SPDL1/NAA10/PRKAR1A/CHEK1/PLK1/AURKAIP1	6
GO:0006397	mRNA processing	19/266	499/16913	0.00036281	0.029936	0.0259251	LUC7L/CCAR1/PABPC1/CIRBP/HNRNPL/DDX5/THOC2/NSRP1/ZRANB2/RBMX/HNRNPU/TSEN2/SRRM2/AURKAIP1/ARL6IP4/PCBP2/DDX39B/RNPS1/PPIL3	19
GO:0042147	retrograde transport, endosome to Golgi	7/266	86/16913	0.000410246	0.0330807	0.0286485	EIPR1/SNX5/CLN5/SNX8/VPS26A/TBC1D5/RHOBTB3	7
GO:0048857	neural nucleus development	6/266	62/16913	0.00042056	0.0331588	0.0287161	MAPKAP1/YWHAQ/CALM3/CKB/BASP1/CALM1	6
GO:0007411	axon guidance	13/266	276/16913	0.000446374	0.0337831	0.0292568	FYN/NRCAM/EZR/MAPK3/FZD3/LGI1/CHN1/ERBB2/BOC/GFRA3/DPYSL5/PTK2/SPTAN1	13
GO:0009416	response to light stimulus	14/266	313/16913	0.000456237	0.0337831	0.0292568	HYAL2/BAX/CIRBP/MAPK10/PITPNM1/MSH6/B4GALT2/CREB1/CDKN1A/CHEK1/ITGB1/NF1/CALM1/HMGN1	14
GO:0097485	neuron projection guidance	13/266	277/16913	0.00046191	0.0337831	0.0292568	FYN/NRCAM/EZR/MAPK3/FZD3/LGI1/CHN1/ERBB2/BOC/GFRA3/DPYSL5/PTK2/SPTAN1	13
GO:0000082	G1/S transition of mitotic cell cycle	12/266	242/16913	0.000466565	0.0337831	0.0292568	BAX/EIF4G1/CDKN1A/PRMT1/NASP/ITGB1/TAF10/CTDSP2/CDK10/ZNF655/TFDP1/CNOT7	12
GO:0035264	multicellular organism growth	9/266	146/16913	0.000510088	0.0361959	0.0313463	GNAS/EZR/CREB1/H3-3B/TARBP2/KDM6A/TAF10/ANKRD11/TBL1XR1	9
GO:0000381	regulation of alternative mRNA splicing, via spliceosome	6/266	65/16913	0.000543332	0.0377989	0.0327345	HNRNPL/DDX5/NSRP1/RBMX/HNRNPU/RNPS1	6
GO:2000045	regulation of G1/S transition of mitotic cell cycle	9/266	148/16913	0.000563051	0.0384174	0.0332702	BAX/EIF4G1/CDKN1A/PRMT1/CTDSP2/CDK10/ZNF655/TFDP1/CNOT7	9
GO:0045666	positive regulation of neuron differentiation	15/266	362/16913	0.000639466	0.0421884	0.0365359	TNFRSF12A/FYN/TCF3/FGFR1/NRCAM/NIN/RAB11A/MDK/EIF4G1/STK25/DBNL/MAGI2/CSNK1E/CPNE1/NEFL	15
GO:0050770	regulation of axonogenesis	10/266	183/16913	0.000652954	0.0421884	0.0365359	TNFRSF12A/FSTL4/NRCAM/NIN/RAB11A/STK25/CHN1/DBNL/PTK2/NEFL	10
GO:1905477	positive regulation of protein localization to membrane	8/266	121/16913	0.000655822	0.0421884	0.0365359	FYN/EZR/RAB11A/ITGB1BP1/YWHAQ/ERBB2/ITGB1/TFDP1	8
GO:0051896	regulation of protein kinase B signaling	11/266	217/16913	0.000665883	0.0421884	0.0365359	FYN/HYAL2/FGFR1/TGFBR1/ITGB1BP1/ERBB2/ITGB1/PTK2/MAGI2/CPNE1/PDCD6	11
GO:0018107	peptidyl-threonine phosphorylation	8/266	123/16913	0.00073077	0.0454872	0.0393928	TGFBR1/EIF4G1/CHEK1/CALM3/PLK1/CDK10/CALM1/CSNK1E	8
GO:0009886	post-embryonic animal morphogenesis	3/266	12/16913	0.000761808	0.0466016	0.0403578	BAX/GNAS/HMGN1	3
GO:0051098	regulation of binding	15/266	369/16913	0.000777543	0.046758	0.0404933	BAX/CLN5/MAPK3/TGFBR1/EIF4G1/ITGB1BP1/CALM3/TAF10/PLK1/ANXA2/EIF3C/SUMO3/HMGB1/CSNK1E/CPNE1	15
GO:0044843	cell cycle G1/S phase transition	12/266	258/16913	0.000820901	0.0485426	0.0420388	BAX/EIF4G1/CDKN1A/PRMT1/NASP/ITGB1/TAF10/CTDSP2/CDK10/ZNF655/TFDP1/CNOT7	12

## Sheet: Supp.Fig.8_BP_enrichment
ID	Description	GeneRatio	BgRatio	pvalue	p.adjust	qvalue	geneID	Count	-log10(adjusted p value)
GO:0021953	central nervous system neuron differentiation	30/1227	175/16782	9.98363e-06	0.0419371	0.0387542	EPHB2/LDB1/FGFR2/DBX1/GSX1/SOX1/NIN/PSEN1/CBLN1/GDF7/MAP2/EPHA4/NKX2-2/WNT7A/RYK/NKX6-1/DCLK2/RAPGEF2/OTP/SPOCK1/OLIG3/OGDH/DLX5/SFRP1/PTK2/NTRK2/AGTPBP1/ZC4H2/HPRT1/PLXNA3	30	1.3774
GO:0016055	Wnt signaling pathway	58/1227	453/16782	2.03226e-05	0.0419371	0.0387542	SKI/CTNNBIP1/AGO4/BAMBI/VPS26A/SFRP5/LDB1/FGFR2/LRP5/CALCOCO1/FGF9/DACT1/DAAM1/PSEN1/GSC/RTF1/TYRO3/PYGO1/TGFB1I1/ARRB2/NLK/IGFBP4/JUP/APCDD1/AES/DAPK3/PIN1/CCNE1/AP2S1/SDC1/TCF7L1/IGFBP2/LRP5L/WNT7A/RYK/SIAH2/SENP2/RBPJ/CTNND2/DEPDC1B/CSNK1G3/EGR1/MDFI/CD24/GRB10/FZD9/DLX5/ZNF703/SFRP1/MLLT3/GNAQ/DAB2IP/RAPGEF1/TBL1X/ATP6AP2/AMER1/GPC4/EMD	58	1.3774
GO:0198738	cell-cell signaling by wnt	58/1227	455/16782	2.31356e-05	0.0419371	0.0387542	SKI/CTNNBIP1/AGO4/BAMBI/VPS26A/SFRP5/LDB1/FGFR2/LRP5/CALCOCO1/FGF9/DACT1/DAAM1/PSEN1/GSC/RTF1/TYRO3/PYGO1/TGFB1I1/ARRB2/NLK/IGFBP4/JUP/APCDD1/AES/DAPK3/PIN1/CCNE1/AP2S1/SDC1/TCF7L1/IGFBP2/LRP5L/WNT7A/RYK/SIAH2/SENP2/RBPJ/CTNND2/DEPDC1B/CSNK1G3/EGR1/MDFI/CD24/GRB10/FZD9/DLX5/ZNF703/SFRP1/MLLT3/GNAQ/DAB2IP/RAPGEF1/TBL1X/ATP6AP2/AMER1/GPC4/EMD	58	1.3774

## Sheet: Supp.Fig.10G
Cluster	ID	Description	GeneRatio	BgRatio	pvalue	p.adjust	qvalue	geneID	Count
GO_BP	GO:0006402	mRNA catabolic process	49/936	454/21081	9.42421e-09	4.84687e-05	4.31728e-05	RPS20/RNH1/RPL18/PABPC1/EXOSC5/KHSRP/PCBP4/PABPC4/PSMB5/APEX1/PSMA6/PSMA7/PPP2R1A/RPL18A/HSPB1/LSM5/RPL28/DDX5/CNOT2/TENT5A/EIF4G1/SET/CNOT1/PSMF1/HNRNPR/RPL27/RIDA/RPS15A/RPS24/RPS2/NT5C3B/RPS3/CARHSP1/HNRNPU/RPL30/RPL8/RPL29/PSMD6/FASTK/RPL13/UPF3A/PYM1/PAIP1/RPLP2/YTHDF3/RPL23A/YTHDF2/LSM2/RPL17	49
GO_BP	GO:0006401	RNA catabolic process	50/936	493/21081	4.99094e-08	0.000128342	0.000114319	RPS20/RNH1/RPL18/PABPC1/RBM7/EXOSC5/KHSRP/PCBP4/PABPC4/PSMB5/APEX1/PSMA6/PSMA7/PPP2R1A/RPL18A/HSPB1/LSM5/RPL28/DDX5/CNOT2/TENT5A/EIF4G1/SET/CNOT1/PSMF1/HNRNPR/RPL27/RIDA/RPS15A/RPS24/RPS2/NT5C3B/RPS3/CARHSP1/HNRNPU/RPL30/RPL8/RPL29/PSMD6/FASTK/RPL13/UPF3A/PYM1/PAIP1/RPLP2/YTHDF3/RPL23A/YTHDF2/LSM2/RPL17	50
GO_BP	GO:0000375	RNA splicing, via transesterification reactions	45/936	438/21081	1.61129e-07	0.000272495	0.000242721	LUC7L/PTBP1/PABPC1/DAZAP1/RBM7/SNRPA/PPIE/SRRT/KHSRP/PCBP4/POLR2E/RBM23/PQBP1/HNRNPUL1/LSM5/ELAVL2/DDX5/EFTUD2/IK/SYMPK/HNRNPR/RALY/SNRPN/RBM39/SRRM1/TRA2B/GEMIN7/SF3B4/WTAP/CPSF7/HNRNPU/U2AF1/CPSF4/SRSF2/SRRM2/SF1/USP39/HNRNPF/PUF60/SNRPE/DDX41/PCBP2/LSM2/SMN1/U2AF1L5	45
GO_BP	GO:1903311	regulation of mRNA metabolic process	41/936	386/21081	2.35608e-07	0.000272495	0.000242721	PTBP1/PABPC1/DAZAP1/RBM7/SNRPA/EXOSC5/KHSRP/PCBP4/PABPC4/RBM23/PSMB5/APEX1/PSMA6/PSMA7/HSPB1/DDX5/TENT5A/IK/EIF4G1/SET/CNOT1/PSMF1/HNRNPR/RBM39/RIDA/TRA2B/SF3B4/WTAP/CPSF7/CARHSP1/HNRNPU/CPSF4/SRSF2/PSMD6/FASTK/SF1/PAIP1/PUF60/YTHDF3/YTHDF2/NELFE	41
GO_BP	GO:0000377	RNA splicing, via transesterification reactions with bulged adenosine as nucleophile	44/936	435/21081	3.42027e-07	0.000272495	0.000242721	LUC7L/PTBP1/PABPC1/DAZAP1/RBM7/SNRPA/PPIE/SRRT/PCBP4/POLR2E/RBM23/PQBP1/HNRNPUL1/LSM5/ELAVL2/DDX5/EFTUD2/IK/SYMPK/HNRNPR/RALY/SNRPN/RBM39/SRRM1/TRA2B/GEMIN7/SF3B4/WTAP/CPSF7/HNRNPU/U2AF1/CPSF4/SRSF2/SRRM2/SF1/USP39/HNRNPF/PUF60/SNRPE/DDX41/PCBP2/LSM2/SMN1/U2AF1L5	44
GO_BP	GO:0000398	mRNA splicing, via spliceosome	44/936	435/21081	3.42027e-07	0.000272495	0.000242721	LUC7L/PTBP1/PABPC1/DAZAP1/RBM7/SNRPA/PPIE/SRRT/PCBP4/POLR2E/RBM23/PQBP1/HNRNPUL1/LSM5/ELAVL2/DDX5/EFTUD2/IK/SYMPK/HNRNPR/RALY/SNRPN/RBM39/SRRM1/TRA2B/GEMIN7/SF3B4/WTAP/CPSF7/HNRNPU/U2AF1/CPSF4/SRSF2/SRRM2/SF1/USP39/HNRNPF/PUF60/SNRPE/DDX41/PCBP2/LSM2/SMN1/U2AF1L5	44
GO_BP	GO:0097193	intrinsic apoptotic signaling pathway	36/936	322/21081	3.70885e-07	0.000272495	0.000242721	BID/TMEM161A/TNFRSF1A/NCK2/ERP29/XBP1/HIF1A/NBN/BBC3/HSPB1/DDX5/WFS1/STK25/ARHGEF2/CLU/CDKN1A/IFI6/UBQLN1/MDM2/TMBIM6/PML/ZNF385B/RPS3/ZNF385A/VDAC2/BRSK2/HRAS/PARL/GRINA/PTTG1IP/MUC1/BCAP31/ATP2A1/BAG6/RACK1/COA8	36
GO_BP	GO:0090150	establishment of protein localization to membrane	39/936	379/21081	1.03029e-06	0.000662347	0.000589976	RPS20/BID/RPL18/GGA1/MICALL1/BBC3/RPL18A/RPL28/YWHAE/TFDP2/GORASP1/ITGB1BP1/PEX16/RPL27/REEP2/YWHAQ/RPS15A/RPS24/RPS2/ERBB2/PAK1/RPS3/RPL30/ZFAND2B/DMTN/CALM3/RPL8/RPL29/MAIP1/SSR2/RPL13/YIF1B/HRAS/RPLP2/SCRIB/RPL23A/BAG6/RACK1/RPL17	39
GO_BP	GO:0000070	mitotic sister chromatid segregation	23/936	169/21081	1.74803e-06	0.000834742	0.000743534	MAD1L1/CDC27/AKAP8L/TACC3/ANAPC5/NAA10/AKAP8/PPP2R1A/IK/MACROH2A1/SMC4/WRAP73/NSL1/NEK6/NAA50/XRCC3/PSMG2/APC/HNRNPU/CDT1/CHMP6/RMDN1/ANAPC7	23
GO_BP	GO:0000184	nuclear-transcribed mRNA catabolic process, nonsense-mediated decay	21/936	145/21081	1.77118e-06	0.000834742	0.000743534	RPS20/RPL18/PABPC1/PPP2R1A/RPL18A/RPL28/EIF4G1/RPL27/RPS15A/RPS24/RPS2/RPS3/RPL30/RPL8/RPL29/RPL13/UPF3A/PYM1/RPLP2/RPL23A/RPL17	21
GO_BP	GO:0006413	translational initiation	27/936	220/21081	1.78537e-06	0.000834742	0.000743534	RPS20/RPL18/PABPC1/NCK2/RPL18A/HSPB1/RPL28/EIF4G1/EIF3G/RPL27/RPS15A/RPS24/RPS2/RPS3/EIF4E/RPL30/RPL8/RPL29/RPL13/PAIP1/RPLP2/EIF3C/YTHDF3/EIF4EBP1/RPL23A/YTHDF2/RPL17	27
GO_BP	GO:0033044	regulation of chromosome organization	39/936	389/21081	1.96269e-06	0.000841177	0.000749266	MAD1L1/CDC27/AKAP8L/ERCC1/TACC3/PNKP/MCM2/SIRT6/ANAPC5/NAA10/NBN/AKAP8/IK/MACROH2A1/SET/NEK6/XRCC3/PSMG2/MAP1S/TRIM28/DNMT1/WBP2/APC/MYC/HMGA1/PML/SMAD4/CCT5/HNRNPU/CTBP1/CCT3/CDT1/MECP2/PHF8/MTHFR/THAP7/MUC1/ANAPC7/NELFE	39
GO_BP	GO:0033047	regulation of mitotic sister chromatid segregation	14/936	73/21081	3.36754e-06	0.00133225	0.00118668	MAD1L1/CDC27/TACC3/ANAPC5/NAA10/IK/MACROH2A1/NEK6/XRCC3/PSMG2/APC/HNRNPU/CDT1/ANAPC7	14
GO_BP	GO:2001233	regulation of apoptotic signaling pathway	43/936	462/21081	4.1505e-06	0.00146871	0.00130823	TNFRSF12A/BID/TMEM161A/HYAL2/NCK2/FGFR1/ERP29/XBP1/HIF1A/MAZ/BBC3/PPP2R1A/HSPB1/YWHAE/WFS1/TFDP2/GNAI2/ARHGEF2/CLU/ZNF205/IFI6/YWHAQ/UBQLN1/MDM2/TMBIM6/PML/ARRB2/ITPRIP/RPS3/ZNF385A/ATF3/VDAC2/PDIA3/RELA/PARL/GRINA/PTTG1IP/MUC1/BCAP31/NF1/RACK1/SLC35F6/PAM16	43
GO_BP	GO:2001242	regulation of intrinsic apoptotic signaling pathway	23/936	178/21081	4.28891e-06	0.00146871	0.00130823	BID/TMEM161A/NCK2/ERP29/XBP1/HIF1A/BBC3/HSPB1/WFS1/ARHGEF2/CLU/UBQLN1/MDM2/TMBIM6/RPS3/ZNF385A/VDAC2/PARL/GRINA/PTTG1IP/MUC1/BCAP31/RACK1	23
GO_BP	GO:0043484	regulation of RNA splicing	22/936	167/21081	5.01427e-06	0.00146871	0.00130823	PTBP1/DAZAP1/RBM7/PCBP4/RBM23/PQBP1/DDX5/IK/RBM39/RBM38/TRA2B/TMBIM6/SF3B4/HNRNPLL/WTAP/HNRNPU/SRSF2/FASTK/SF1/HNRNPF/CLK3/PUF60	22
GO_BP	GO:0032386	regulation of intracellular transport	37/936	376/21081	5.50163e-06	0.00146871	0.00130823	AKAP8L/BID/HYAL2/RNF31/PPM1A/NDRG4/OAZ1/BBC3/YWHAE/UBE2D3/EHD1/CD81/TFDP2/ITGB1BP1/MAP2K2/TRIM28/REEP2/YWHAQ/MDM2/CTDSPL2/ERBB2/CAPN10/HAX1/PAK1/FEZ1/DMTN/UBE2J2/PKIG/BRSK2/HRAS/CNIH2/PARL/ANXA2/BCAP31/ATP2A1/NF1/FLNA	37
GO_BP	GO:0006605	protein targeting	44/936	483/21081	5.59096e-06	0.00146871	0.00130823	RPS20/BID/HOMER3/RPL18/AP3D1/ZFAND6/RNF31/MICALL1/RPL18A/RPL28/YWHAE/UBE2D3/ITGB1BP1/CLU/PEX16/GIPC1/RPL27/YWHAQ/RPS15A/RPS24/RPS2/ERBB2/HAX1/PAK1/RPS3/TIMM8B/RPL30/ZFAND2B/DMTN/UBE2J2/RPL8/RPL29/SSR2/RPL13/YIF1B/SLC25A6/HRAS/PARL/RPLP2/HGS/RPL23A/DNAJC19/PAM16/RPL17	44
GO_BP	GO:0043161	proteasome-mediated ubiquitin-dependent protein catabolic process	44/936	483/21081	5.59096e-06	0.00146871	0.00130823	CDC27/ATXN3/RNF126/SIRT6/KEAP1/AURKA/ANAPC5/MAEA/CDC34/PSMB5/PSMA6/PSMA7/USP14/NOP53/UBE2D3/WFS1/FBXL5/CLU/GIPC1/PSMF1/FBXL12/AGAP3/UBQLN1/MDM2/PML/ARRB2/CSNK1D/FBXO38/RMND5B/ZFAND2B/FBXW5/UBE2J2/PSMD6/TMUB1/BTRC/TMEM129/SPSB4/TBL1XR1/MTA1/BCAP31/ANAPC7/PCBP2/BAG6/RACK1	44
GO_BP	GO:0032469	endoplasmic reticulum calcium ion homeostasis	8/936	24/21081	5.71148e-06	0.00146871	0.00130823	WFS1/TMBIM6/PML/APP/GRINA/PACS2/BCAP31/ATP2A1	8
GO_BP	GO:1901991	negative regulation of mitotic cell cycle phase transition	31/936	290/21081	5.99938e-06	0.00146928	0.00130874	MAD1L1/AURKA/PCBP4/PSMB5/PSMA6/PSMA7/NBN/NOP53/CNOT2/IK/TFDP2/MIIP/GADD45A/CDKN1A/CNOT1/PSMF1/XRCC3/PRMT1/PSMG2/APC/CDK4/MDM2/PML/RAD17/BRSK1/ZNF385A/PSMD6/ZFYVE19/CDT1/MUC1/KANK2	31
GO_BP	GO:1901988	negative regulation of cell cycle phase transition	32/936	309/21081	8.26985e-06	0.00193327	0.00172203	MAD1L1/AURKA/PCBP4/PSMB5/PSMA6/PSMA7/NBN/NOP53/CNOT2/IK/MACROH2A1/TFDP2/MIIP/GADD45A/CDKN1A/CNOT1/PSMF1/XRCC3/PRMT1/PSMG2/APC/CDK4/MDM2/PML/RAD17/BRSK1/ZNF385A/PSMD6/ZFYVE19/CDT1/MUC1/KANK2	32
GO_BP	GO:0006613	cotranslational protein targeting to membrane	18/936	124/21081	9.23743e-06	0.00206557	0.00183988	RPS20/RPL18/RPL18A/RPL28/RPL27/RPS15A/RPS24/RPS2/RPS3/RPL30/ZFAND2B/RPL8/RPL29/SSR2/RPL13/RPLP2/RPL23A/RPL17	18
GO_BP	GO:0007093	mitotic cell cycle checkpoint	24/936	200/21081	9.70827e-06	0.0020804	0.00185309	MAD1L1/AURKA/PCBP4/NBN/NOP53/CNOT2/IK/TFDP2/GADD45A/CDKN1A/CNOT1/XRCC3/PRMT1/PSMG2/APC/MDM2/PML/RAD17/BRSK1/ZNF385A/ZFYVE19/CDT1/HRAS/MUC1	24
GO_BP	GO:0016575	histone deacetylation	14/936	81/21081	1.19407e-05	0.00245645	0.00218804	AKAP8L/HDAC7/ATXN3/SIRT6/HDAC6/AKAP8/MIER2/MTA2/CTBP1/PHB/TBL1XR1/MTA1/MORF4L1/HDAC2	14
GO_BP	GO:0000956	nuclear-transcribed mRNA catabolic process	28/936	258/21081	1.25908e-05	0.00249055	0.00221842	RPS20/RPL18/PABPC1/EXOSC5/PPP2R1A/RPL18A/LSM5/RPL28/DDX5/CNOT2/EIF4G1/CNOT1/RPL27/RPS15A/RPS24/RPS2/NT5C3B/RPS3/RPL30/RPL8/RPL29/RPL13/UPF3A/PYM1/RPLP2/RPL23A/LSM2/RPL17	28
GO_BP	GO:0006612	protein targeting to membrane	26/936	231/21081	1.33957e-05	0.00255163	0.00227283	RPS20/RPL18/MICALL1/RPL18A/RPL28/ITGB1BP1/PEX16/RPL27/RPS15A/RPS24/RPS2/ERBB2/PAK1/RPS3/RPL30/ZFAND2B/DMTN/RPL8/RPL29/SSR2/RPL13/YIF1B/HRAS/RPLP2/RPL23A/RPL17	26
GO_BP	GO:0006260	DNA replication	30/936	288/21081	1.40129e-05	0.00257386	0.00229263	DBF4/PNKP/POLD1/WDR18/MCM2/FGFR1/CDC34/MCM5/POLI/NBN/PPP2R1A/DNAJC2/CDK2AP1/GMNN/CACYBP/SET/CHTF18/HMGA1/POLG/RAD17/RBMS1/PTMS/LRWD1/POLL/CDT1/RHNO1/HRAS/TOP1MT/NAP1L1/REPIN1	30
GO_BP	GO:0032388	positive regulation of intracellular transport	26/936	234/21081	1.68346e-05	0.00298553	0.00265932	BID/HYAL2/RNF31/PPM1A/OAZ1/BBC3/YWHAE/UBE2D3/EHD1/CD81/TFDP2/ITGB1BP1/TRIM28/YWHAQ/MDM2/CTDSPL2/ERBB2/CAPN10/PAK1/FEZ1/UBE2J2/HRAS/ANXA2/BCAP31/ATP2A1/FLNA	26
GO_BP	GO:0000082	G1/S transition of mitotic cell cycle	31/936	306/21081	1.76241e-05	0.00302136	0.00269123	DBF4/BID/MCM2/AURKA/PCBP4/CDC34/MCM5/APEX1/CDK16/CNOT2/GMNN/TFDP2/EIF4G1/GADD45A/CDKN1A/CNOT1/MAX/PRMT1/CDK4/MDM2/MYC/PML/ITGB1/EIF4E/ZNF385A/CDT1/PHF8/CDK10/MUC1/EIF4EBP1/KANK2	31
GO_BP	GO:0090068	positive regulation of cell cycle process	32/936	323/21081	2.0334e-05	0.00329836	0.00293797	CDC27/DBF4/FGFR1/AURKA/ANAPC5/PCBP4/APEX1/MED25/CNOT2/MACROH2A1/TFDP2/EIF4G1/GADD45A/GIPC1/CDKN1A/CNOT1/XRCC3/PRMT1/CDK4/MDM2/PML/APP/HNRNPU/ZNF385A/CDT1/CEP120/MECP2/RHNO1/SH2B1/CDK10/MUC1/ANAPC7	32
GO_BP	GO:0051306	mitotic sister chromatid separation	12/936	64/21081	2.12833e-05	0.00329836	0.00293797	MAD1L1/CDC27/TACC3/ANAPC5/PPP2R1A/IK/NEK6/XRCC3/PSMG2/APC/CDT1/ANAPC7	12
GO_BP	GO:2001243	negative regulation of intrinsic apoptotic signaling pathway	16/936	108/21081	2.20883e-05	0.00329836	0.00293797	BID/TMEM161A/XBP1/HIF1A/HSPB1/WFS1/ARHGEF2/CLU/MDM2/TMBIM6/ZNF385A/VDAC2/PARL/GRINA/PTTG1IP/MUC1	16
GO_BP	GO:0006614	SRP-dependent cotranslational protein targeting to membrane	17/936	120/21081	2.249e-05	0.00329836	0.00293797	RPS20/RPL18/RPL18A/RPL28/RPL27/RPS15A/RPS24/RPS2/RPS3/RPL30/ZFAND2B/RPL8/RPL29/RPL13/RPLP2/RPL23A/RPL17	17
GO_BP	GO:0007050	cell cycle arrest	27/936	252/21081	2.25205e-05	0.00329836	0.00293797	AURKA/PCBP4/PPM1A/NBN/MED25/RHEB/MAP2K6/CNOT2/PRKAB1/TFDP2/GADD45A/CDKN1A/CNOT1/PRMT1/APC/CDK4/MDM2/BIN1/MYC/PML/ZNF385A/APBB1/MLST8/HRAS/PRKAG1/MUC1/MAPK12	27
GO_BP	GO:0034250	positive regulation of cellular amide metabolic process	23/936	197/21081	2.30879e-05	0.00329836	0.00293797	TNFRSF1A/PKM/PABPC1/NCK2/PICALM/EIF4G1/CLU/EIF5A/CDK4/TARBP2/ERBB2/APP/RPL30/UPF3A/CNBP/PYM1/PAIP1/RELA/EIF3C/YTHDF3/YTHDF2/RACK1/RCC1L	23
GO_BP	GO:0033045	regulation of sister chromatid segregation	14/936	86/21081	2.41921e-05	0.0033627	0.00299527	MAD1L1/CDC27/TACC3/ANAPC5/NAA10/IK/MACROH2A1/NEK6/XRCC3/PSMG2/APC/HNRNPU/CDT1/ANAPC7	14
GO_BP	GO:0006977	DNA damage response, signal transduction by p53 class mediator resulting in cell cycle arrest	12/936	65/21081	2.5059e-05	0.00339153	0.00302096	AURKA/PCBP4/CNOT2/TFDP2/GADD45A/CDKN1A/CNOT1/PRMT1/MDM2/PML/ZNF385A/MUC1	12
GO_BP	GO:0072431	signal transduction involved in mitotic G1 DNA damage checkpoint	12/936	66/21081	2.94039e-05	0.00368835	0.00328535	AURKA/PCBP4/CNOT2/TFDP2/GADD45A/CDKN1A/CNOT1/PRMT1/MDM2/PML/ZNF385A/MUC1	12
GO_BP	GO:1902400	intracellular signal transduction involved in G1 DNA damage checkpoint	12/936	66/21081	2.94039e-05	0.00368835	0.00328535	AURKA/PCBP4/CNOT2/TFDP2/GADD45A/CDKN1A/CNOT1/PRMT1/MDM2/PML/ZNF385A/MUC1	12
GO_BP	GO:0000819	sister chromatid segregation	23/936	200/21081	2.94244e-05	0.00368835	0.00328535	MAD1L1/CDC27/AKAP8L/TACC3/ANAPC5/NAA10/AKAP8/PPP2R1A/IK/MACROH2A1/SMC4/WRAP73/NSL1/NEK6/NAA50/XRCC3/PSMG2/APC/HNRNPU/CDT1/CHMP6/RMDN1/ANAPC7	23
GO_BP	GO:0035601	protein deacylation	16/936	111/21081	3.12618e-05	0.00368835	0.00328535	AKAP8L/HDAC7/ATXN3/SIRT6/HDAC6/AKAP8/MIER2/ABHD17A/MTA2/CTBP1/PHB/TBL1XR1/MTA1/MORF4L1/HDAC2/FLNA	16
GO_BP	GO:0031498	chromatin disassembly	7/936	22/21081	3.1555e-05	0.00368835	0.00328535	SMARCD1/SMARCE1/SET/SMARCA4/MAP1S/HMGA1/SMARCC2	7
GO_BP	GO:0032986	protein-DNA complex disassembly	7/936	22/21081	3.1555e-05	0.00368835	0.00328535	SMARCD1/SMARCE1/SET/SMARCA4/MYC/HMGA1/SMARCC2	7
GO_BP	GO:0006476	protein deacetylation	15/936	101/21081	3.84072e-05	0.00420785	0.00374808	AKAP8L/HDAC7/ATXN3/SIRT6/HDAC6/AKAP8/MIER2/MTA2/CTBP1/PHB/TBL1XR1/MTA1/MORF4L1/HDAC2/FLNA	15
GO_BP	GO:0010761	fibroblast migration	10/936	48/21081	3.98822e-05	0.00420785	0.00374808	HYAL2/ARHGEF7/ITGB1BP1/PML/PAK1/MTA2/ITGB1/DMTN/PTK2/TMEM201	10
GO_BP	GO:0072413	signal transduction involved in mitotic cell cycle checkpoint	12/936	68/21081	4.00903e-05	0.00420785	0.00374808	AURKA/PCBP4/CNOT2/TFDP2/GADD45A/CDKN1A/CNOT1/PRMT1/MDM2/PML/ZNF385A/MUC1	12
GO_BP	GO:1902402	signal transduction involved in mitotic DNA damage checkpoint	12/936	68/21081	4.00903e-05	0.00420785	0.00374808	AURKA/PCBP4/CNOT2/TFDP2/GADD45A/CDKN1A/CNOT1/PRMT1/MDM2/PML/ZNF385A/MUC1	12
GO_BP	GO:1902403	signal transduction involved in mitotic DNA integrity checkpoint	12/936	68/21081	4.00903e-05	0.00420785	0.00374808	AURKA/PCBP4/CNOT2/TFDP2/GADD45A/CDKN1A/CNOT1/PRMT1/MDM2/PML/ZNF385A/MUC1	12
GO_BP	GO:0007091	metaphase/anaphase transition of mitotic cell cycle	11/936	58/21081	4.17948e-05	0.00429901	0.00382928	MAD1L1/CDC27/TACC3/ANAPC5/IK/NEK6/XRCC3/PSMG2/APC/CDT1/ANAPC7	11
GO_BP	GO:2001252	positive regulation of chromosome organization	23/936	206/21081	4.69793e-05	0.00473754	0.00421989	CDC27/AKAP8L/ERCC1/PNKP/SIRT6/ANAPC5/NBN/AKAP8/MACROH2A1/TRIM28/DNMT1/WBP2/PML/SMAD4/CCT5/HNRNPU/CTBP1/CCT3/CDT1/MECP2/MUC1/ANAPC7/NELFE	23
GO_BP	GO:0006284	base-excision repair	9/936	40/21081	5.09047e-05	0.00503467	0.00448456	POLD1/SIRT6/APEX1/MPG/MUTYH/HMGA1/POLG/RPS3/POLL	9
GO_BP	GO:0033157	regulation of intracellular protein transport	28/936	279/21081	5.22583e-05	0.00506545	0.00451198	AKAP8L/BID/HYAL2/RNF31/PPM1A/OAZ1/BBC3/YWHAE/UBE2D3/CD81/TFDP2/ITGB1BP1/TRIM28/YWHAQ/MDM2/CTDSPL2/ERBB2/HAX1/PAK1/DMTN/UBE2J2/PKIG/BRSK2/HRAS/PARL/BCAP31/NF1/FLNA	28
GO_BP	GO:0140014	mitotic nuclear division	30/936	309/21081	5.31858e-05	0.00506545	0.00451198	MAD1L1/CDC27/AKAP8L/TACC3/NFE2L1/AURKA/ANAPC5/NAA10/AKAP8/PPP2R1A/IK/MACROH2A1/SMC4/WRAP73/NSL1/NEK6/NAA50/XRCC3/PSMG2/APC/HNRNPU/FBXW5/CDT1/AURKAIP1/CHMP6/RMDN1/SH2B1/KLHDC8B/ANAPC7/FLNA	30
GO_BP	GO:0006356	regulation of transcription by RNA polymerase I	8/936	32/21081	5.95352e-05	0.00556708	0.0049588	NOP53/UBTF/MACROH2A1/SMARCA4/ERBB2/PHF8/MAF1/FLNA	8
GO_BP	GO:0070972	protein localization to endoplasmic reticulum	20/936	169/21081	6.37255e-05	0.0058375	0.00519967	RPS20/RPL18/RPL18A/RPL28/RTN4/RPL27/RPS15A/RPS24/RPS2/RPS3/RPL30/ZFAND2B/RPL8/RPL29/RPL13/RPLP2/BCAP31/GPAA1/RPL23A/RPL17	20
GO_BP	GO:0019080	viral gene expression	25/936	239/21081	6.63409e-05	0.0058375	0.00519967	RPS20/PTBP1/RPL18/POLR2E/RPL18A/RPL28/ZNF639/SMARCA4/EIF3G/RPL27/RPS15A/RPS24/TARBP2/RPS2/RPS3/RPL30/RPL8/RPL29/RPL13/RPLP2/NELFA/PCBP2/RPL23A/NELFE/RPL17	25
GO_BP	GO:0010965	regulation of mitotic sister chromatid separation	11/936	61/21081	6.79673e-05	0.0058375	0.00519967	MAD1L1/CDC27/TACC3/ANAPC5/IK/NEK6/XRCC3/PSMG2/APC/CDT1/ANAPC7	11
GO_BP	GO:0044784	metaphase/anaphase transition of cell cycle	11/936	61/21081	6.79673e-05	0.0058375	0.00519967	MAD1L1/CDC27/TACC3/ANAPC5/IK/NEK6/XRCC3/PSMG2/APC/CDT1/ANAPC7	11
GO_BP	GO:0002181	cytoplasmic translation	15/936	106/21081	6.81022e-05	0.0058375	0.00519967	RPL26L1/RPL18/PKM/RPL18A/EIF4G1/EIF3G/RPL30/RPL8/ZNF385A/RPL29/CNBP/EIF3C/EIF4EBP1/YTHDF2/RPL17	15
GO_BP	GO:0031571	mitotic G1 DNA damage checkpoint	12/936	72/21081	7.18685e-05	0.00605934	0.00539727	AURKA/PCBP4/CNOT2/TFDP2/GADD45A/CDKN1A/CNOT1/PRMT1/MDM2/PML/ZNF385A/MUC1	12
GO_BP	GO:0018205	peptidyl-lysine modification	38/936	440/21081	7.5814e-05	0.0062889	0.00560174	CREBBP/HMG20B/MBD3/HDAC6/DOT1L/STX1A/KMT5B/P3H3/MACROH2A1/SET/KANSL1/NAA50/NAA60/POR/TRIM28/DNMT1/WBP2/KMT5C/MDM2/ATAT1/SENP7/SMAD4/METTL21A/CTBP1/CRTC2/SENP3/APBB1/MECP2/HCFC1/RELA/THAP7/SUMO3/SMYD3/MUC1/MORF4L1/HDAC2/NELFE/BAG6	38
GO_BP	GO:0043488	regulation of mRNA stability	23/936	213/21081	7.89043e-05	0.00642301	0.0057212	PABPC1/EXOSC5/KHSRP/PCBP4/PABPC4/PSMB5/APEX1/PSMA6/PSMA7/HSPB1/TENT5A/EIF4G1/SET/PSMF1/HNRNPR/RIDA/CARHSP1/HNRNPU/PSMD6/FASTK/PAIP1/YTHDF3/YTHDF2	23
GO_BP	GO:0043543	protein acylation	27/936	271/21081	7.99286e-05	0.00642301	0.0057212	CREBBP/MBD3/ZDHHC8/PPM1A/NAA10/NAT9/SET/DLST/KANSL1/NAA50/NAA60/POR/ABHD17A/WBP2/ATAT1/SMAD4/CTBP1/CRTC2/APBB1/MECP2/HCFC1/THAP7/MUC1/MORF4L1/HDAC2/BAG6/NAA80	27
GO_BP	GO:0044783	G1 DNA damage checkpoint	12/936	73/21081	8.25775e-05	0.00643479	0.0057317	AURKA/PCBP4/CNOT2/TFDP2/GADD45A/CDKN1A/CNOT1/PRMT1/MDM2/PML/ZNF385A/MUC1	12
GO_BP	GO:0044819	mitotic G1/S transition checkpoint	12/936	73/21081	8.25775e-05	0.00643479	0.0057317	AURKA/PCBP4/CNOT2/TFDP2/GADD45A/CDKN1A/CNOT1/PRMT1/MDM2/PML/ZNF385A/MUC1	12
GO_BP	GO:1905897	regulation of response to endoplasmic reticulum stress	15/936	108/21081	8.4705e-05	0.00650206	0.00579162	ATXN3/NCK2/NFE2L1/ERP29/XBP1/USP14/WFS1/CLU/UBQLN1/TMBIM6/BRSK2/GRINA/BCAP31/BAG6/RACK1	15
GO_BP	GO:0046777	protein autophosphorylation	26/936	259/21081	9.50237e-05	0.00718686	0.00640159	TNK2/MARK2/FGFR1/AURKA/NBN/DYRK1B/PPP2R5D/MAPKAPK3/STK25/NEK6/MAP2K2/TRIM28/CSNK1G2/MAP3K12/ULK3/MINK1/ERBB2/PAK1/CALM3/PTK2/YES1/ERBB4/CLK3/DAPK1/DDR1/NME2	26
GO_BP	GO:0044843	cell cycle G1/S phase transition	31/936	335/21081	9.85667e-05	0.00734679	0.00654404	DBF4/BID/MCM2/AURKA/PCBP4/CDC34/MCM5/APEX1/CDK16/CNOT2/GMNN/TFDP2/EIF4G1/GADD45A/CDKN1A/CNOT1/MAX/PRMT1/CDK4/MDM2/MYC/PML/ITGB1/EIF4E/ZNF385A/CDT1/PHF8/CDK10/MUC1/EIF4EBP1/KANK2	31
GO_BP	GO:0000075	cell cycle checkpoint	26/936	260/21081	0.000101234	0.00743777	0.00662509	MAD1L1/AURKA/PCBP4/NBN/DOT1L/NOP53/CNOT2/IK/TFDP2/GADD45A/CDKN1A/CNOT1/XRCC3/PRMT1/PSMG2/APC/MDM2/PML/RAD17/BRSK1/ZNF385A/ZFYVE19/CDT1/RHNO1/HRAS/MUC1	26
GO_BP	GO:0045047	protein targeting to ER	17/936	136/21081	0.00011254	0.00815202	0.0072613	RPS20/RPL18/RPL18A/RPL28/RPL27/RPS15A/RPS24/RPS2/RPS3/RPL30/ZFAND2B/RPL8/RPL29/RPL13/RPLP2/RPL23A/RPL17	17
GO_BP	GO:0045787	positive regulation of cell cycle	37/936	433/21081	0.000116489	0.0083209	0.00741172	CDC27/DBF4/FGFR1/AURKA/ANAPC5/PCBP4/APEX1/MED25/CNOT2/MACROH2A1/TFDP2/EIF4G1/GADD45A/GIPC1/CDKN1A/CNOT1/XRCC3/PRMT1/RPS15A/CDK4/MDM2/PML/APP/EIF4E/HNRNPU/ZNF385A/CITED2/CDT1/CEP120/MECP2/RHNO1/HCFC1/SH2B1/CDK10/MUC1/EIF4EBP1/ANAPC7	37
GO_BP	GO:0090316	positive regulation of intracellular protein transport	21/936	192/21081	0.000132469	0.00933272	0.00831299	BID/HYAL2/RNF31/PPM1A/OAZ1/BBC3/YWHAE/UBE2D3/CD81/TFDP2/ITGB1BP1/TRIM28/YWHAQ/MDM2/CTDSPL2/ERBB2/PAK1/UBE2J2/HRAS/BCAP31/FLNA	21
GO_BP	GO:1900024	regulation of substrate adhesion-dependent cell spreading	10/936	55/21081	0.000134624	0.00935636	0.00833404	ARHGEF7/MDK/ITGB1BP1/ACTN4/POSTN/DMTN/PDPN/PTK2/LIMS1/FLNA	10
GO_BP	GO:0051169	nuclear transport	34/936	389/21081	0.000141536	0.00960351	0.00855418	AKAP8L/RGPD5/RANBP3/THOC3/HYAL2/PPM1A/YWHAE/KPNA1/ENY2/CDKN1A/SYMPK/TRIM28/EIF5A/SRRM1/MDM2/HMGA1/CTDSPL2/PML/GEMIN7/HIKESHI/EIF4E/DDX19B/U2AF1/CPSF4/SRSF2/PKIG/UPF3A/PRKAG1/SNRPE/PTTG1IP/IPO4/NF1/FLNA/SMN1	34
GO_BP	GO:0000910	cytokinesis	20/936	179/21081	0.000141915	0.00960351	0.00855418	AURKA/EFHC1/FSD1/RTKN/CENPA/ANXA11/GIPC1/STAMBP/APC/RHOC/CALM3/SEPTIN8/ZFYVE19/SEPTIN2/CFL1/CHMP6/IST1/SEPTIN9/KLHDC8B/TMEM250	20
GO_BP	GO:0010762	regulation of fibroblast migration	8/936	36/21081	0.000146304	0.00977197	0.00870424	HYAL2/ARHGEF7/ITGB1BP1/PAK1/MTA2/ITGB1/DMTN/PTK2	8
GO_BP	GO:0050684	regulation of mRNA processing	19/936	166/21081	0.000150296	0.00990499	0.00882273	PTBP1/DAZAP1/RBM7/SNRPA/PCBP4/RBM23/DDX5/IK/RBM39/TRA2B/SF3B4/WTAP/CPSF7/HNRNPU/CPSF4/SRSF2/SF1/PUF60/NELFE	19
GO_BP	GO:0061013	regulation of mRNA catabolic process	24/936	237/21081	0.000152147	0.00990499	0.00882273	PABPC1/EXOSC5/KHSRP/PCBP4/PABPC4/PSMB5/APEX1/PSMA6/PSMA7/HSPB1/TENT5A/EIF4G1/SET/CNOT1/PSMF1/HNRNPR/RIDA/CARHSP1/HNRNPU/PSMD6/FASTK/PAIP1/YTHDF3/YTHDF2	24
GO_BP	GO:0034976	response to endoplasmic reticulum stress	30/936	328/21081	0.000155855	0.00999688	0.00890458	POMT2/ATXN3/NCK2/NFE2L1/ERP29/XBP1/USP14/BBC3/TBL2/WFS1/EIF4G1/CLU/UBQLN1/SEC31A/TMBIM6/PML/UBE2J2/ATF3/TMUB1/PDIA3/UBXN6/TMEM129/BRSK2/YIF1A/GRINA/CREB3L2/BCAP31/ATP2A1/BAG6/RACK1	30
GO_BP	GO:0030071	regulation of mitotic metaphase/anaphase transition	10/936	56/21081	0.000157447	0.00999688	0.00890458	MAD1L1/CDC27/ANAPC5/IK/NEK6/XRCC3/PSMG2/APC/CDT1/ANAPC7	10
GO_BP	GO:0072599	establishment of protein localization to endoplasmic reticulum	17/936	140/21081	0.000161028	0.0100594	0.00896026	RPS20/RPL18/RPL18A/RPL28/RPL27/RPS15A/RPS24/RPS2/RPS3/RPL30/ZFAND2B/RPL8/RPL29/RPL13/RPLP2/RPL23A/RPL17	17
GO_BP	GO:1905818	regulation of chromosome separation	11/936	67/21081	0.000163918	0.0100594	0.00896026	MAD1L1/CDC27/TACC3/ANAPC5/IK/NEK6/XRCC3/PSMG2/APC/CDT1/ANAPC7	11
GO_BP	GO:0061640	cytoskeleton-dependent cytokinesis	14/936	102/21081	0.000164299	0.0100594	0.00896026	EFHC1/RTKN/CENPA/STAMBP/APC/RHOC/SEPTIN8/SEPTIN2/CFL1/CHMP6/IST1/SEPTIN9/KLHDC8B/TMEM250	14
GO_BP	GO:0006337	nucleosome disassembly	6/936	20/21081	0.000170937	0.0102505	0.00913051	SMARCD1/SMARCE1/SET/SMARCA4/HMGA1/SMARCC2	6
GO_BP	GO:0045930	negative regulation of mitotic cell cycle	35/936	409/21081	0.000171407	0.0102505	0.00913051	MAD1L1/AURKA/PCBP4/PSMB5/PSMA6/PSMA7/NAA10/NBN/NOP53/CNOT2/IK/TFDP2/MIIP/GADD45A/CDKN1A/CNOT1/PSMF1/XRCC3/PRMT1/PSMG2/APC/CDK4/MDM2/PML/RAD17/BRSK1/ZNF385A/PSMD6/ZFYVE19/CDT1/HRAS/AURKAIP1/SCRIB/MUC1/KANK2	35
GO_BP	GO:0098732	macromolecule deacylation	16/936	128/21081	0.000177187	0.0104744	0.0093299	AKAP8L/HDAC7/ATXN3/SIRT6/HDAC6/AKAP8/MIER2/ABHD17A/MTA2/CTBP1/PHB/TBL1XR1/MTA1/MORF4L1/HDAC2/FLNA	16
GO_BP	GO:0006473	protein acetylation	23/936	225/21081	0.000180225	0.0105329	0.00938203	CREBBP/MBD3/NAA10/NAT9/SET/KANSL1/NAA50/NAA60/POR/WBP2/ATAT1/SMAD4/CTBP1/CRTC2/APBB1/MECP2/HCFC1/THAP7/MUC1/MORF4L1/HDAC2/BAG6/NAA80	23
GO_BP	GO:0010769	regulation of cell morphogenesis involved in differentiation	30/936	331/21081	0.000182788	0.0105421	0.00939022	TNFRSF12A/MARK2/SEMA5B/LZTS3/PQBP1/ARHGEF7/METRN/MDK/DBN1/GORASP1/RTN4/STK25/ITGB1BP1/ACTN4/POSTN/CAPRIN1/PAK1/DMTN/BRSK1/PDPN/NSMF/PTK2/LIMS1/CFL1/BRSK2/BAIAP2/IST1/FLNA/SYNGAP1/CUX1	30
GO_BP	GO:0071158	positive regulation of cell cycle arrest	13/936	91/21081	0.000185523	0.0105421	0.00939022	AURKA/PCBP4/MED25/CNOT2/TFDP2/GADD45A/CDKN1A/CNOT1/PRMT1/MDM2/PML/ZNF385A/MUC1	13
GO_BP	GO:0010948	negative regulation of cell cycle process	36/936	427/21081	0.000186531	0.0105421	0.00939022	MAD1L1/AURKA/PCBP4/PSMB5/PSMA6/PSMA7/NAA10/NBN/NOP53/CNOT2/IK/MACROH2A1/TFDP2/MIIP/GADD45A/CDKN1A/CNOT1/PSMF1/MAX/XRCC3/PRMT1/PSMG2/APC/CDK4/MDM2/PML/RAD17/BRSK1/ZNF385A/PSMD6/ZFYVE19/CDT1/BMI1/AURKAIP1/MUC1/KANK2	36
GO_BP	GO:0043487	regulation of RNA stability	23/936	227/21081	0.000205337	0.0114788	0.0102246	PABPC1/EXOSC5/KHSRP/PCBP4/PABPC4/PSMB5/APEX1/PSMA6/PSMA7/HSPB1/TENT5A/EIF4G1/SET/PSMF1/HNRNPR/RIDA/CARHSP1/HNRNPU/PSMD6/FASTK/PAIP1/YTHDF3/YTHDF2	23
GO_BP	GO:0071156	regulation of cell cycle arrest	15/936	117/21081	0.000210897	0.0116628	0.0103885	AURKA/PCBP4/MED25/CNOT2/TFDP2/GADD45A/CDKN1A/CNOT1/PRMT1/CDK4/MDM2/BIN1/PML/ZNF385A/MUC1	15
GO_BP	GO:2001251	negative regulation of chromosome organization	18/936	157/21081	0.000217479	0.0118989	0.0105988	MAD1L1/ERCC1/MCM2/NAA10/NBN/IK/MACROH2A1/SET/XRCC3/PSMG2/DNMT1/APC/HMGA1/HNRNPU/CTBP1/CDT1/PHF8/THAP7	18
GO_BP	GO:0016358	dendrite development	26/936	273/21081	0.00022212	0.0120249	0.010711	NCK2/PICALM/LZTS3/HDAC6/ZMYND8/PQBP1/CRTC1/DBN1/GORASP1/MAP1S/PAK4/MATN2/BTBD3/CAPRIN1/MINK1/APP/ITGB1/SLC25A46/NSMF/MECP2/CFL1/BAIAP2/HDAC2/SYNGAP1/ITSN1/CUX1	26
GO_BP	GO:0030330	DNA damage response, signal transduction by p53 class mediator	15/936	118/21081	0.000231881	0.0122945	0.0109511	AURKA/PCBP4/NBN/DDX5/CNOT2/TFDP2/GADD45A/CDKN1A/CNOT1/PRMT1/MDM2/PML/ZNF385A/PTTG1IP/MUC1	15
GO_BP	GO:0048024	regulation of mRNA splicing, via spliceosome	15/936	118/21081	0.000231881	0.0122945	0.0109511	PTBP1/DAZAP1/RBM7/PCBP4/RBM23/DDX5/IK/RBM39/TRA2B/SF3B4/WTAP/HNRNPU/SRSF2/SF1/PUF60	15
GO_BP	GO:1902099	regulation of metaphase/anaphase transition of cell cycle	10/936	59/21081	0.000246343	0.012928	0.0115154	MAD1L1/CDC27/ANAPC5/IK/NEK6/XRCC3/PSMG2/APC/CDT1/ANAPC7	10
GO_BP	GO:0070646	protein modification by small protein removal	30/936	337/21081	0.000249425	0.0129575	0.0115417	ATXN3/KEAP1/ATXN7L3/HIF1A/PSMB5/PSMA6/PSMA7/USP14/NOP53/COPS7A/ENY2/STAMBP/PSMF1/APC/MDM2/MYC/SENP7/ARRB2/FOXK2/SMAD4/TNIP1/SENP3/PSMD6/USP39/INO80E/SMAD1/HCFC1/SHMT2/HGS/MBD5	30
GO_BP	GO:0072401	signal transduction involved in DNA integrity checkpoint	12/936	82/21081	0.000258167	0.0131461	0.0117097	AURKA/PCBP4/CNOT2/TFDP2/GADD45A/CDKN1A/CNOT1/PRMT1/MDM2/PML/ZNF385A/MUC1	12
GO_BP	GO:0072422	signal transduction involved in DNA damage checkpoint	12/936	82/21081	0.000258167	0.0131461	0.0117097	AURKA/PCBP4/CNOT2/TFDP2/GADD45A/CDKN1A/CNOT1/PRMT1/MDM2/PML/ZNF385A/MUC1	12
GO_BP	GO:0006913	nucleocytoplasmic transport	33/936	386/21081	0.00026441	0.013332	0.0118753	AKAP8L/RGPD5/RANBP3/THOC3/HYAL2/PPM1A/YWHAE/KPNA1/ENY2/CDKN1A/SYMPK/TRIM28/EIF5A/SRRM1/MDM2/CTDSPL2/PML/GEMIN7/HIKESHI/EIF4E/DDX19B/U2AF1/CPSF4/SRSF2/PKIG/UPF3A/PRKAG1/SNRPE/PTTG1IP/IPO4/NF1/FLNA/SMN1	33
GO_BP	GO:0006475	internal protein amino acid acetylation	20/936	188/21081	0.000274863	0.0137189	0.01222	CREBBP/MBD3/NAA10/SET/KANSL1/NAA50/NAA60/POR/WBP2/ATAT1/SMAD4/CTBP1/CRTC2/APBB1/MECP2/HCFC1/THAP7/MUC1/MORF4L1/BAG6	20
GO_BP	GO:0007088	regulation of mitotic nuclear division	19/936	174/21081	0.00027742	0.0137189	0.01222	MAD1L1/CDC27/TACC3/NFE2L1/AURKA/ANAPC5/NAA10/IK/MACROH2A1/NEK6/XRCC3/PSMG2/APC/HNRNPU/FBXW5/CDT1/AURKAIP1/SH2B1/ANAPC7	19
GO_BP	GO:0072395	signal transduction involved in cell cycle checkpoint	12/936	83/21081	0.000289807	0.014195	0.012644	AURKA/PCBP4/CNOT2/TFDP2/GADD45A/CDKN1A/CNOT1/PRMT1/MDM2/PML/ZNF385A/MUC1	12
GO_BP	GO:0062033	positive regulation of mitotic sister chromatid segregation	6/936	22/21081	0.000304917	0.0147942	0.0131778	CDC27/ANAPC5/MACROH2A1/HNRNPU/CDT1/ANAPC7	6
GO_BP	GO:0070482	response to oxygen levels	36/936	440/21081	0.000331707	0.0159436	0.0142016	CREBBP/ALAS1/CYBA/PKM/HIF1A/PSMB5/PSMA6/PSMA7/PGK1/NOP53/TBL2/CDKN1A/PSMF1/ACTN4/POSTN/UBQLN1/CDK4/MDM2/MYC/TMBIM6/PML/POLG/SMAD4/PAM/PAK1/HK2/PDPN/CAPN2/PSMD6/CITED2/MECP2/VEGFB/MTHFR/EIF4EBP1/HDAC2/NF1	36
GO_BP	GO:0010763	positive regulation of fibroblast migration	5/936	15/21081	0.000353146	0.0168169	0.0149794	ARHGEF7/PAK1/ITGB1/DMTN/PTK2	5
GO_BP	GO:0019083	viral transcription	22/936	221/21081	0.000357927	0.0168882	0.015043	RPS20/RPL18/POLR2E/RPL18A/RPL28/ZNF639/SMARCA4/RPL27/RPS15A/RPS24/TARBP2/RPS2/RPS3/RPL30/RPL8/RPL29/RPL13/RPLP2/NELFA/RPL23A/NELFE/RPL17	22
GO_BP	GO:0018394	peptidyl-lysine acetylation	20/936	192/21081	0.000362689	0.0169518	0.0150996	CREBBP/MBD3/SET/KANSL1/NAA50/NAA60/POR/WBP2/ATAT1/SMAD4/CTBP1/CRTC2/APBB1/MECP2/HCFC1/THAP7/MUC1/MORF4L1/HDAC2/BAG6	20
GO_BP	GO:0051983	regulation of chromosome segregation	14/936	110/21081	0.000365867	0.0169518	0.0150996	MAD1L1/CDC27/TACC3/ANAPC5/NAA10/IK/MACROH2A1/NEK6/XRCC3/PSMG2/APC/HNRNPU/CDT1/ANAPC7	14
GO_BP	GO:1901184	regulation of ERBB signaling pathway	13/936	98/21081	0.00039093	0.0179047	0.0159483	RHBDF1/RNF126/NCK2/SNX5/ARHGEF7/RTN4/IFI6/ERBB2/APP/CHMP6/HGS/ARAP1/ZGPAT	13
GO_BP	GO:1904951	positive regulation of establishment of protein localization	34/936	411/21081	0.000393395	0.0179047	0.0159483	NADK/BID/TM7SF3/HYAL2/SRI/EXOC1/RNF31/XBP1/PPM1A/HIF1A/OAZ1/BBC3/YWHAE/UBE2D3/CD81/TFDP2/ITGB1BP1/IRF3/TRIM28/YWHAQ/MDM2/CTDSPL2/ERBB2/CAPN10/PAK1/CCT5/UBE2J2/CCT3/APBB1/CEP120/HRAS/BCAP31/FLNA/RACK1	34
GO_BP	GO:0070059	intrinsic apoptotic signaling pathway in response to endoplasmic reticulum stress	11/936	74/21081	0.000402048	0.018138	0.0161562	NCK2/ERP29/XBP1/BBC3/WFS1/TMBIM6/PML/BRSK2/GRINA/ATP2A1/BAG6	11
GO_BP	GO:0006839	mitochondrial transport	27/936	300/21081	0.00041988	0.018661	0.016622	BID/HEBP2/RNF31/BBC3/YWHAE/UBE2D3/TFDP2/ZNF205/ALKBH7/TST/STARD3/YWHAQ/RHOT2/HAX1/TIMM8B/ATP5F1A/HK2/UBE2J2/MAIP1/SLC25A46/SLC25A6/PARL/SLC25A22/KIFBP/DNAJC19/SLC35F6/PAM16	27
GO_BP	GO:0044774	mitotic DNA integrity checkpoint	16/936	138/21081	0.000420896	0.018661	0.016622	AURKA/PCBP4/NBN/NOP53/CNOT2/TFDP2/GADD45A/CDKN1A/CNOT1/PRMT1/MDM2/PML/RAD17/BRSK1/ZNF385A/MUC1	16
GO_BP	GO:0044839	cell cycle G2/M phase transition	28/936	317/21081	0.00044794	0.0196902	0.0175388	AKAP8L/AURKA/PSMB5/PSMA6/NINL/PSMA7/NBN/AKAP8/NOP53/PPP2R1A/YWHAE/MACROH2A1/MIIP/CDKN1A/PSMF1/FBXL12/CDK4/CSNK1D/APP/ENSA/RAD17/CALM3/BRSK1/PSMD6/ZFYVE19/BTRC/MECP2/BRSK2	28
GO_BP	GO:0033143	regulation of intracellular steroid hormone receptor signaling pathway	11/936	75/21081	0.000452559	0.0197247	0.0175695	HDAC6/DDX5/UFSP2/CNOT2/CNOT1/SMARCA4/WBP2/ARRB2/PAK1/PHB/KANK2	11
GO_BP	GO:0045931	positive regulation of mitotic cell cycle	19/936	181/21081	0.000457266	0.0197623	0.017603	CDC27/FGFR1/AURKA/ANAPC5/APEX1/MACROH2A1/EIF4G1/XRCC3/CDK4/MDM2/APP/EIF4E/HNRNPU/CDT1/MECP2/SH2B1/CDK10/EIF4EBP1/ANAPC7	19
GO_BP	GO:1903829	positive regulation of cellular protein localization	31/936	366/21081	0.000469296	0.0201132	0.0179156	BID/HYAL2/RNF31/ZDHHC8/PPM1A/OAZ1/BBC3/YWHAE/UBE2D3/CD81/TFDP2/RTN4/ITGB1BP1/ABHD17A/TRIM28/YWHAQ/APC/MDM2/CTDSPL2/ERBB2/PAK1/ITGB1/CCT5/UBE2J2/CCT3/CDT1/HRAS/ERBB4/BCAP31/FLNA/RACK1	31
GO_BP	GO:0018393	internal peptidyl-lysine acetylation	19/936	184/21081	0.000561003	0.023845	0.0212395	CREBBP/MBD3/SET/KANSL1/NAA50/NAA60/POR/WBP2/ATAT1/SMAD4/CTBP1/CRTC2/APBB1/MECP2/HCFC1/THAP7/MUC1/MORF4L1/BAG6	19
GO_BP	GO:0008637	apoptotic mitochondrial changes	16/936	142/21081	0.00057908	0.0244115	0.0217442	BID/BBC3/YWHAE/TFDP2/CLU/ZNF205/IFI6/YWHAQ/RHOT2/ARRB2/HK2/PARL/ERBB4/ATP2A1/SLC35F6/PAM16	16
GO_BP	GO:0072331	signal transduction by p53 class mediator	27/936	307/21081	0.000600152	0.0250942	0.0223523	MBD3/AURKA/PCBP4/NBN/PPP1R13L/NOP53/DDX5/CNOT2/PRKAB1/TFDP2/GADD45A/CDKN1A/CNOT1/PRMT1/MDM2/PML/ZNF385B/MTA2/RAD17/ZNF385A/RHNO1/PRKAG1/PTTG1IP/MUC1/HDAC2/CSNK2B/BAG6	27
GO_BP	GO:0007006	mitochondrial membrane organization	17/936	157/21081	0.000627187	0.025805	0.0229854	BID/HEBP2/BBC3/YWHAE/TFDP2/ZNF205/ALKBH7/YWHAQ/RHOT2/ATP5F1A/HK2/CALM3/MAIP1/TMEM11/CIBAR1/SLC35F6/RCC1L	17
GO_BP	GO:0072655	establishment of protein localization to mitochondrion	17/936	157/21081	0.000627187	0.025805	0.0229854	BID/RNF31/BBC3/YWHAE/UBE2D3/TFDP2/YWHAQ/HAX1/TIMM8B/HK2/CALM3/UBE2J2/MAIP1/SLC25A6/PARL/DNAJC19/PAM16	17
GO_BP	GO:0044773	mitotic DNA damage checkpoint	15/936	130/21081	0.000662293	0.0270331	0.0240794	AURKA/PCBP4/NBN/NOP53/CNOT2/TFDP2/GADD45A/CDKN1A/CNOT1/PRMT1/MDM2/PML/BRSK1/ZNF385A/MUC1	15
GO_BP	GO:0042770	signal transduction in response to DNA damage	16/936	144/21081	0.00067563	0.0271493	0.0241829	BID/AURKA/PCBP4/NBN/DDX5/CNOT2/TFDP2/GADD45A/CDKN1A/CNOT1/PRMT1/MDM2/PML/ZNF385A/PTTG1IP/MUC1	16
GO_BP	GO:0006474	N-terminal protein amino acid acetylation	5/936	17/21081	0.000675698	0.0271493	0.0241829	CREBBP/NAA10/NAA50/NAA60/NAA80	5
GO_BP	GO:0032984	protein-containing complex disassembly	30/936	358/21081	0.000684366	0.0272189	0.0242448	PHF23/SMARCD1/WDR1/SMARCE1/MRPL28/HDAC6/SH3BP1/MRPS30/ARHGEF2/SET/SMARCA4/MAP1S/EIF5A/APC/UBQLN1/MYC/HMGA1/SMARCC2/MRPS28/DMTN/MRPL55/MRPS18C/PYM1/MRPL52/CFL1/AURKAIP1/FLII/IST1/MRPL53/MRPS6	30
GO_BP	GO:0006900	vesicle budding from membrane	14/936	117/21081	0.000688013	0.0272189	0.0242448	TRAPPC6A/AP3D1/PICALM/DNM1/TFG/GORASP1/SEC31A/CSNK1D/ARFGAP2/TRAPPC1/CNIH2/CHMP6/ANXA2/PDCD6	14
GO_BP	GO:2001234	negative regulation of apoptotic signaling pathway	24/936	263/21081	0.000704511	0.0276588	0.0246367	BID/TMEM161A/XBP1/HIF1A/MAZ/HSPB1/WFS1/GNAI2/ARHGEF2/CLU/IFI6/MDM2/TMBIM6/ARRB2/ITPRIP/ZNF385A/VDAC2/RELA/PARL/GRINA/PTTG1IP/MUC1/SLC35F6/PAM16	24
GO_BP	GO:0051052	regulation of DNA metabolic process	32/936	393/21081	0.000752335	0.0291635	0.0259769	ERCC1/PNKP/TMEM161A/WDR18/MBD3/SIRT6/NBN/DNAJC2/KMT5B/SUB1/KPNA1/CYREN/CDKN1A/CHTF18/TRIM28/KMT5C/MYC/PML/ARRB2/MBD1/RPS3/CCT5/HNRNPU/CCT3/APBB1/CDT1/MECP2/SH2B1/PAM16/CERS1/UBE2V1/FIGNL2	32
GO_BP	GO:0048013	ephrin receptor signaling pathway	12/936	92/21081	0.000754179	0.0291635	0.0259769	AP2S1/NCK2/ARHGEF7/DNM1/ARPC1B/PAK1/PTK2/HRAS/YES1/ACTG1/ITSN1/ARPC4	12
GO_BP	GO:0038127	ERBB signaling pathway	16/936	147/21081	0.000846062	0.0324724	0.0289243	RHBDF1/BCAR1/RNF126/NCK2/SNX5/ARHGEF7/RTN4/IFI6/ERBB2/APP/PTK2/CHMP6/ERBB4/HGS/ARAP1/ZGPAT	16
GO_BP	GO:0070585	protein localization to mitochondrion	17/936	162/21081	0.000895031	0.0338466	0.0301484	BID/RNF31/BBC3/YWHAE/UBE2D3/TFDP2/YWHAQ/HAX1/TIMM8B/HK2/CALM3/UBE2J2/MAIP1/SLC25A6/PARL/DNAJC19/PAM16	17
GO_BP	GO:0071322	cellular response to carbohydrate stimulus	17/936	162/21081	0.000895031	0.0338466	0.0301484	NADK/CYBA/CALCRL/SRI/XBP1/HIF1A/CDK16/MAP2K6/FKBP1B/ENY2/SMARCA4/TRA2B/POLG/BRSK2/SELENOT/RACK1/NME2	17
GO_BP	GO:0010639	negative regulation of organelle organization	35/936	449/21081	0.00094977	0.0356545	0.0317587	MAD1L1/ERCC1/PHF23/MCM2/HDAC6/NAA10/NBN/IK/MACROH2A1/ARHGEF2/SET/CLU/XRCC3/PSMG2/DNMT1/APC/HMGA1/ARRB2/SMAD4/FEZ1/HNRNPU/DMTN/CTBP1/CDT1/FEZ2/PHF8/PARL/AURKAIP1/FLII/THAP7/CDK10/ARAP1/SLC35F6/PAM16/SCHIP1	35
GO_BP	GO:0015937	coenzyme A biosynthetic process	4/936	11/21081	0.000991751	0.0366948	0.0326854	COASY/ACOT7/PPCS/DCAKD	4
GO_BP	GO:0046501	protoporphyrinogen IX metabolic process	4/936	11/21081	0.000991751	0.0366948	0.0326854	ALAS1/PPOX/UROS/HMBS	4
GO_BP	GO:0045727	positive regulation of translation	17/936	164/21081	0.00102666	0.0377151	0.0335942	PKM/PABPC1/NCK2/EIF4G1/EIF5A/CDK4/TARBP2/ERBB2/RPL30/UPF3A/CNBP/PYM1/PAIP1/EIF3C/YTHDF3/YTHDF2/RCC1L	17
GO_BP	GO:0098813	nuclear chromosome segregation	25/936	287/21081	0.00107687	0.0391218	0.0348472	MAD1L1/CDC27/AKAP8L/TACC3/ANAPC5/NAA10/AKAP8/PPP2R1A/IK/MACROH2A1/SMC4/WRAP73/NSL1/NEK6/NAA50/XRCC3/PSMG2/APC/HNRNPU/CDT1/CHMP6/RMDN1/KLHDC8B/ANAPC7/BAG6	25
GO_BP	GO:0007059	chromosome segregation	29/936	352/21081	0.00108642	0.0391218	0.0348472	MAD1L1/CDC27/AKAP8L/TACC3/ANAPC5/NAA10/AKAP8/PPP2R1A/IK/MACROH2A1/SMC4/WRAP73/NSL1/NEK6/NAA50/NAA60/XRCC3/PSMG2/APC/RPS3/CENPH/HNRNPU/SKA3/CDT1/CHMP6/RMDN1/KLHDC8B/ANAPC7/BAG6	29
GO_BP	GO:0031532	actin cytoskeleton reorganization	13/936	109/21081	0.00108777	0.0391218	0.0348472	BCAR1/SYDE1/MDK/MINK1/CAPN10/HAX1/PAK1/DMTN/BRSK2/HRAS/BAIAP2/ARAP1/FLNA	13
GO_BP	GO:0016579	protein deubiquitination	27/936	320/21081	0.0011199	0.0399974	0.0356271	ATXN3/KEAP1/ATXN7L3/HIF1A/PSMB5/PSMA6/PSMA7/USP14/NOP53/ENY2/STAMBP/PSMF1/APC/MDM2/MYC/ARRB2/FOXK2/SMAD4/TNIP1/PSMD6/USP39/INO80E/SMAD1/HCFC1/SHMT2/HGS/MBD5	27
GO_BP	GO:0031346	positive regulation of cell projection organization	33/936	420/21081	0.00114808	0.0407212	0.0362718	TNFRSF12A/FUZ/MARK2/FGFR1/PALM/ZMYND8/ARHGEF7/NDRG4/METRN/CRTC1/MDK/DBN1/STK25/WRAP73/FKBP1B/APC/CAPRIN1/MIEN1/FBXO38/PAK1/FEZ1/APBB1/CEP120/HRAS/BAIAP2/IST1/CREB3L2/SEPTIN9/ARAP1/ALKAL2/ITSN1/NME2/CUX1	33
GO_BP	GO:0051304	chromosome separation	12/936	97/21081	0.00121085	0.0426534	0.0379929	MAD1L1/CDC27/TACC3/ANAPC5/PPP2R1A/IK/NEK6/XRCC3/PSMG2/APC/CDT1/ANAPC7	12
GO_BP	GO:0046939	nucleotide phosphorylation	15/936	138/21081	0.00122974	0.0430241	0.0383231	PNKP/PKM/SIRT6/HIF1A/PGK1/NME4/GALK1/FOXK2/APP/GUK1/ALDOA/HK2/DTYMK/PRKAG1/NME2	15
GO_BP	GO:0031570	DNA integrity checkpoint	19/936	198/21081	0.00135788	0.0471862	0.0420304	AURKA/PCBP4/NBN/DOT1L/NOP53/CNOT2/TFDP2/GADD45A/CDKN1A/CNOT1/PRMT1/MDM2/PML/RAD17/BRSK1/ZNF385A/CDT1/RHNO1/MUC1	19
KEGG	hsa04714	Thermogenesis	28/432	232/8105	3.87954e-05	0.00901516	0.00764982	498/6595/6300/2778/2260/64223/374291/10975/51548/1345/3265/6597/109/5571/6602/1347/6390/6601/25915/64764/6009/493753/5564/5567/6392/388753/6605/71	28
KEGG	hsa03010	Ribosome	21/432	158/8105	9.13354e-05	0.00901516	0.00764982	64968/100526842/6139/10573/6187/6224/6210/51023/6156/6181/6229/6142/6132/51121/6137/6159/6141/6158/6188/6147/6155	21
KEGG	hsa04110	Cell cycle	18/432	124/8105	9.19915e-05	0.00901516	0.00764982	4089/4174/8379/1387/1026/10971/4609/10926/3066/1019/4193/51434/51433/4171/1647/7029/7531/996	18
KEGG	hsa05131	Shigellosis	27/432	246/8105	0.000266596	0.0195948	0.0166272	102724594/7307/10627/6300/7335/55072/3688/7132/10093/7323/5747/10095/8945/23176/81/10318/9564/4193/3661/3099/823/5970/9181/4735/824/10801/71	27
KEGG	hsa05163	Human cytomegalovirus infection	25/432	225/8105	0.000371224	0.021828	0.0185221	637/6300/2778/1978/2923/5605/7132/3265/1026/4609/5747/109/2783/1019/9564/64764/9138/4193/2771/6009/808/3661/5970/5567/5608	25
KEGG	hsa05166	Human T-cell leukemia virus 1 infection	24/432	219/8105	0.000592261	0.0229124	0.0194423	4089/293/8379/6929/1387/5605/7132/8498/7417/3265/1026/4609/109/23373/1019/64764/51434/5970/51433/5567/200186/2224/2874/996	24
KEGG	hsa04218	Cellular senescence	19/432	156/8105	0.000603846	0.0229124	0.0194423	6300/293/1978/5605/4683/7417/3265/1026/4609/8945/1019/4193/6009/808/823/5970/1647/824/5608	19
KEGG	hsa05220	Chronic myeloid leukemia	12/432	76/8105	0.000623468	0.0229124	0.0194423	4089/1487/5605/3265/1026/4609/3066/1019/1488/4193/5970/1647	12
KEGG	hsa05230	Central carbon metabolism in cancer	11/432	70/8105	0.00108503	0.0354445	0.0300764	2260/3091/5605/51548/5315/3265/4609/8140/6510/3099/2064	11
KEGG	hsa05219	Bladder cancer	8/432	41/8105	0.00123128	0.0357918	0.0303711	1612/5605/3265/1026/4609/1019/4193/2064	8
KEGG	hsa05171	Coronavirus disease - COVID-19	24/432	232/8105	0.00133915	0.0357918	0.0303711	3455/3454/100526842/6139/6300/6187/6224/7132/6210/6156/6181/6229/6142/6132/51121/6137/6159/6141/3661/5970/6158/6188/6147/6155	24
KEGG	hsa01240	Biosynthesis of cofactors	18/432	156/8105	0.00156616	0.0383708	0.0325596	8566/4833/133686/51004/2990/5315/102157402/65220/79001/6472/7390/211/79717/3145/5498/224/80347/4831	18

[truncated: 7 more sheets: Supp.Fig.10H, Supp.Fig.10I, Supp.Fig.11B-C_IP_Protein_List, Supp.Fig.11D_IP_overlap_GO_KEGG, Supp.Fig.11E_IP_Protein_List, Supp.Fig.11F_IP_overlap_IP_KEGG, Sheet2]
